# Supplementary material for: Identification and Functional Validation of Auxin-Responsive Tabzip Genes from Wheat Leaves in Arabidopsis
Source: Int J Mol Sci. 2023 Jan 1;24(1):756. doi: 10.3390/ijms24010756 (PMC9821592; doi:10.3390/ijms24010756)
Supplement: Supplementary file 1 [file ijms-24-00756-s001.zip › Supplementary Tables.xlsx]

## Sheet: Table S1 KEGG
Table S1. KEGG functional classification of DEGs response to 50 μM IAA.
Pathway ID	Pathway	Kategory	DEGs with pathway annotation (1482)	All genes with pathway annotation (21388)	Pvalue	Qvalue	Genelist	KOlist	Pathwaylink
ko05140	Leishmaniasis	Human Diseases	99(6.68%)	857(4.01%)	1.78e-07	3.96e-06	TRIAE_CS42_4BL_TGACv1_320561_AA1043350,TRIAE_CS42_7DS_TGACv1_622006_AA2031000,TRIAE_CS42_6BL_TGACv1_509328_AA1629790,TRIAE_CS42_5AL_TGACv1_377317_AA1245860,TRIAE_CS42_7BL_TGACv1_576902_AA1859240,TRIAE_CS42_1DL_TGACv1_063491_AA0227870,TRIAE_CS42_1BL_TGACv1_030959_AA0104540,TRIAE_CS42_7AL_TGACv1_558015_AA1789030,TRIAE_CS42_2AL_TGACv1_093387_AA0279050,TRIAE_CS42_4DS_TGACv1_361995_AA1175410,TRIAE_CS4…	K04733,K04730,K04371,	http://www.kegg.jp/kegg-bin/show_pathway?scale=1.0&query=&map=ko05140&use=reference&multi_query=K04733+green%0D%0AK04730+green%0D%0AK04371+green%0D%0A
ko05162	Measles	Human Diseases	97(6.55%)	936(4.38%)	2.58e-05	0.000269	TRIAE_CS42_4BL_TGACv1_320561_AA1043350,TRIAE_CS42_7DS_TGACv1_622006_AA2031000,TRIAE_CS42_6BL_TGACv1_509328_AA1629790,TRIAE_CS42_5AL_TGACv1_377317_AA1245860,TRIAE_CS42_7AL_TGACv1_558015_AA1789030,TRIAE_CS42_2AL_TGACv1_093387_AA0279050,TRIAE_CS42_4DS_TGACv1_361995_AA1175410,TRIAE_CS42_7BS_TGACv1_592062_AA1929620,TRIAE_CS42_1BL_TGACv1_030626_AA0096230,TRIAE_CS42_2DL_TGACv1_158410_AA0517930,TRIAE_CS4…	K04733,K04730,K03283,K10144,	http://www.kegg.jp/kegg-bin/show_pathway?scale=1.0&query=&map=ko05162&use=reference&multi_query=K04733+green%0D%0AK04730+green%0D%0AK03283+red%0D%0AK10144+blue%0D%0A
ko04971	Gastric acid secretion	Organismal Systems	9(0.61%)	68(0.32%)	0.0182	0.0478	TRIAE_CS42_2BS_TGACv1_148148_AA0490920,TRIAE_CS42_2AS_TGACv1_112492_AA0339230,TRIAE_CS42_2DS_TGACv1_178522_AA0597020,TRIAE_CS42_4AS_TGACv1_306607_AA1010970,TRIAE_CS42_5AL_TGACv1_375888_AA1228470,TRIAE_CS42_4BL_TGACv1_320520_AA1042120,TRIAE_CS42_2BS_TGACv1_148148_AA0490910,TRIAE_CS42_4DS_TGACv1_362020_AA1175750,TRIAE_CS42_3B_TGACv1_224830_AA0802120,	K02183,	http://www.kegg.jp/kegg-bin/show_pathway?scale=1.0&query=&map=ko04971&use=reference&multi_query=K02183+green%0D%0A
ko04925	Aldosterone synthesis and secretion		9(0.61%)	67(0.31%)	0.0165	0.0445	TRIAE_CS42_2BS_TGACv1_148148_AA0490920,TRIAE_CS42_2AS_TGACv1_112492_AA0339230,TRIAE_CS42_2DS_TGACv1_178522_AA0597020,TRIAE_CS42_4AS_TGACv1_306607_AA1010970,TRIAE_CS42_5AL_TGACv1_375888_AA1228470,TRIAE_CS42_4BL_TGACv1_320520_AA1042120,TRIAE_CS42_2BS_TGACv1_148148_AA0490910,TRIAE_CS42_4DS_TGACv1_362020_AA1175750,TRIAE_CS42_3B_TGACv1_224830_AA0802120,	K02183,	http://www.kegg.jp/kegg-bin/show_pathway?scale=1.0&query=&map=ko04925&use=reference&multi_query=K02183+green%0D%0A
ko04970	Salivary secretion	Organismal Systems	9(0.61%)	61(0.29%)	0.00872	0.0283	TRIAE_CS42_2BS_TGACv1_148148_AA0490920,TRIAE_CS42_2AS_TGACv1_112492_AA0339230,TRIAE_CS42_2DS_TGACv1_178522_AA0597020,TRIAE_CS42_4AS_TGACv1_306607_AA1010970,TRIAE_CS42_5AL_TGACv1_375888_AA1228470,TRIAE_CS42_4BL_TGACv1_320520_AA1042120,TRIAE_CS42_2BS_TGACv1_148148_AA0490910,TRIAE_CS42_4DS_TGACv1_362020_AA1175750,TRIAE_CS42_3B_TGACv1_224830_AA0802120,	K02183,	http://www.kegg.jp/kegg-bin/show_pathway?scale=1.0&query=&map=ko04970&use=reference&multi_query=K02183+green%0D%0A
ko04744	Phototransduction	Organismal Systems	9(0.61%)	61(0.29%)	0.00872	0.0283	TRIAE_CS42_2BS_TGACv1_148148_AA0490920,TRIAE_CS42_2AS_TGACv1_112492_AA0339230,TRIAE_CS42_2DS_TGACv1_178522_AA0597020,TRIAE_CS42_4AS_TGACv1_306607_AA1010970,TRIAE_CS42_5AL_TGACv1_375888_AA1228470,TRIAE_CS42_4BL_TGACv1_320520_AA1042120,TRIAE_CS42_2BS_TGACv1_148148_AA0490910,TRIAE_CS42_4DS_TGACv1_362020_AA1175750,TRIAE_CS42_3B_TGACv1_224830_AA0802120,	K02183,	http://www.kegg.jp/kegg-bin/show_pathway?scale=1.0&query=&map=ko04744&use=reference&multi_query=K02183+green%0D%0A
ko04624	Toll and Imd signaling pathway		89(6.01%)	861(4.03%)	5.83e-05	0.000556	TRIAE_CS42_4BL_TGACv1_320561_AA1043350,TRIAE_CS42_7DS_TGACv1_622006_AA2031000,TRIAE_CS42_6BL_TGACv1_509328_AA1629790,TRIAE_CS42_5AL_TGACv1_377317_AA1245860,TRIAE_CS42_7AL_TGACv1_558015_AA1789030,TRIAE_CS42_2AL_TGACv1_093387_AA0279050,TRIAE_CS42_4DS_TGACv1_361995_AA1175410,TRIAE_CS42_7BS_TGACv1_592062_AA1929620,TRIAE_CS42_2DL_TGACv1_158410_AA0517930,TRIAE_CS42_3DL_TGACv1_249772_AA0855980,TRIAE_CS4…	K04733,K04730,K06689,	http://www.kegg.jp/kegg-bin/show_pathway?scale=1.0&query=&map=ko04624&use=reference&multi_query=K04733+green%0D%0AK04730+green%0D%0AK06689+red%0D%0A
ko04064	NF-kappa B signaling pathway	Environmental Information Processing	89(6.01%)	841(3.93%)	2.44e-05	0.000263	TRIAE_CS42_4BL_TGACv1_320561_AA1043350,TRIAE_CS42_7DS_TGACv1_622006_AA2031000,TRIAE_CS42_6BL_TGACv1_509328_AA1629790,TRIAE_CS42_5AL_TGACv1_377317_AA1245860,TRIAE_CS42_7AL_TGACv1_558015_AA1789030,TRIAE_CS42_2AL_TGACv1_093387_AA0279050,TRIAE_CS42_4DS_TGACv1_361995_AA1175410,TRIAE_CS42_7BS_TGACv1_592062_AA1929620,TRIAE_CS42_2DL_TGACv1_158410_AA0517930,TRIAE_CS42_3DL_TGACv1_249772_AA0855980,TRIAE_CS4…	K04733,K04730,K10577,	http://www.kegg.jp/kegg-bin/show_pathway?scale=1.0&query=&map=ko04064&use=reference&multi_query=K04733+green%0D%0AK04730+green%0D%0AK10577+red%0D%0A
ko05164	Influenza A	Human Diseases	83(5.60%)	759(3.55%)	1.34e-05	0.00016	TRIAE_CS42_4BL_TGACv1_320561_AA1043350,TRIAE_CS42_7DS_TGACv1_622006_AA2031000,TRIAE_CS42_5AL_TGACv1_377317_AA1245860,TRIAE_CS42_7BL_TGACv1_576902_AA1859240,TRIAE_CS42_1DL_TGACv1_063491_AA0227870,TRIAE_CS42_1BL_TGACv1_030959_AA0104540,TRIAE_CS42_1DL_TGACv1_062483_AA0215050,TRIAE_CS42_7AL_TGACv1_558015_AA1789030,TRIAE_CS42_2AL_TGACv1_093387_AA0279050,TRIAE_CS42_4DS_TGACv1_361995_AA1175410,TRIAE_CS4…	K04733,K04371,K08738,K03283,K00787,K14297,K04368,	http://www.kegg.jp/kegg-bin/show_pathway?scale=1.0&query=&map=ko05164&use=reference&multi_query=K04733+green%0D%0AK04371+green%0D%0AK08738+red%0D%0AK03283+red%0D%0AK00787+green%0D%0AK14297+blue%0D%0AK04368+blue%0D%0A
ko04978	Mineral absorption	Organismal Systems	8(0.54%)	45(0.21%)	0.00328	0.0141	TRIAE_CS42_3AL_TGACv1_198098_AA0667950,TRIAE_CS42_5BL_TGACv1_405859_AA1336620,TRIAE_CS42_5BL_TGACv1_406892_AA1351240,TRIAE_CS42_7DL_TGACv1_602942_AA1972460,TRIAE_CS42_5AS_TGACv1_394226_AA1279000,TRIAE_CS42_5AL_TGACv1_374582_AA1203850,TRIAE_CS42_5DL_TGACv1_437533_AA1466590,TRIAE_CS42_4DL_TGACv1_344138_AA1144210,	K14686,K00522,K07213,K12347,	http://www.kegg.jp/kegg-bin/show_pathway?scale=1.0&query=&map=ko04978&use=reference&multi_query=K14686+red%0D%0AK00522+blue%0D%0AK07213+red%0D%0AK12347+green%0D%0A
ko04621	NOD-like receptor signaling pathway	Organismal Systems	76(5.13%)	693(3.24%)	2.67e-05	0.00027	TRIAE_CS42_4BL_TGACv1_320561_AA1043350,TRIAE_CS42_7DS_TGACv1_622006_AA2031000,TRIAE_CS42_5AL_TGACv1_377317_AA1245860,TRIAE_CS42_7BL_TGACv1_576902_AA1859240,TRIAE_CS42_1DL_TGACv1_063491_AA0227870,TRIAE_CS42_1BL_TGACv1_030959_AA0104540,TRIAE_CS42_7AL_TGACv1_558015_AA1789030,TRIAE_CS42_2AL_TGACv1_093387_AA0279050,TRIAE_CS42_4DS_TGACv1_361995_AA1175410,TRIAE_CS42_7BS_TGACv1_592062_AA1929620,TRIAE_CS4…	K04733,K04371,K03671,K04079,	http://www.kegg.jp/kegg-bin/show_pathway?scale=1.0&query=&map=ko04621&use=reference&multi_query=K04733+green%0D%0AK04371+green%0D%0AK03671+green%0D%0AK04079+red%0D%0A
ko04940	Type I diabetes mellitus	Human Diseases	7(0.47%)	44(0.21%)	0.00985	0.0294	TRIAE_CS42_4AL_TGACv1_291775_AA0996540,TRIAE_CS42_4DS_TGACv1_363000_AA1182990,TRIAE_CS42_7DS_TGACv1_622664_AA2043510,TRIAE_CS42_7AS_TGACv1_571696_AA1849380,TRIAE_CS42_2DL_TGACv1_158976_AA0529760,TRIAE_CS42_2BL_TGACv1_130804_AA0418160,TRIAE_CS42_6BS_TGACv1_513136_AA1631450,	K01580,K04077,	http://www.kegg.jp/kegg-bin/show_pathway?scale=1.0&query=&map=ko04940&use=reference&multi_query=K01580+green%0D%0AK04077+green%0D%0A
ko00430	Taurine and hypotaurine metabolism	Metabolism	7(0.47%)	43(0.20%)	0.00856	0.0283	TRIAE_CS42_4AL_TGACv1_291775_AA0996540,TRIAE_CS42_4DS_TGACv1_363000_AA1182990,TRIAE_CS42_1DL_TGACv1_064383_AA0234150,TRIAE_CS42_5AS_TGACv1_392552_AA1260700,TRIAE_CS42_5DS_TGACv1_457605_AA1488090,TRIAE_CS42_2BL_TGACv1_130804_AA0418160,TRIAE_CS42_5BS_TGACv1_423456_AA1377220,	K01580,K10712,	http://www.kegg.jp/kegg-bin/show_pathway?scale=1.0&query=&map=ko00430&use=reference&multi_query=K01580+green%0D%0AK10712+red%0D%0A
ko05418	Fluid shear stress and atherosclerosis		67(4.52%)	555(2.59%)	3.24e-06	4.59e-05	TRIAE_CS42_5BL_TGACv1_404158_AA1287320,TRIAE_CS42_1AL_TGACv1_003384_AA0049460,TRIAE_CS42_2DL_TGACv1_162200_AA0562110,TRIAE_CS42_1BL_TGACv1_030463_AA0091500,TRIAE_CS42_4BS_TGACv1_330992_AA1109300,TRIAE_CS42_U_TGACv1_644432_AA2139480,TRIAE_CS42_1DS_TGACv1_081780_AA0262690,TRIAE_CS42_6BS_TGACv1_514774_AA1664220,TRIAE_CS42_4AS_TGACv1_306509_AA1009420,TRIAE_CS42_2AL_TGACv1_094412_AA0297230,TRIAE_CS42_…	K07198,K00799,K01365,K03671,K02183,K04079,K04392,	http://www.kegg.jp/kegg-bin/show_pathway?scale=1.0&query=&map=ko05418&use=reference&multi_query=K07198+green%0D%0AK00799+green%0D%0AK01365+red%0D%0AK03671+green%0D%0AK02183+green%0D%0AK04079+red%0D%0AK04392+blue%0D%0A
ko04910	Insulin signaling pathway	Organismal Systems	67(4.52%)	433(2.02%)	1.73e-10	1.93e-08	TRIAE_CS42_5BL_TGACv1_404158_AA1287320,TRIAE_CS42_7BL_TGACv1_576902_AA1859240,TRIAE_CS42_1DL_TGACv1_063491_AA0227870,TRIAE_CS42_1BL_TGACv1_030463_AA0091500,TRIAE_CS42_1BL_TGACv1_030959_AA0104540,TRIAE_CS42_4BS_TGACv1_330992_AA1109300,TRIAE_CS42_1BL_TGACv1_031515_AA0115370,TRIAE_CS42_U_TGACv1_644432_AA2139480,TRIAE_CS42_2BL_TGACv1_131788_AA0432220,TRIAE_CS42_U_TGACv1_641821_AA2105030,TRIAE_CS42_1D…	K07198,K04371,K07199,K07195,K02183,K00844,K06269,K00688,K11262,K04368,	http://www.kegg.jp/kegg-bin/show_pathway?scale=1.0&query=&map=ko04910&use=reference&multi_query=K07198+green%0D%0AK04371+green%0D%0AK07199+red%0D%0AK07195+green%0D%0AK02183+green%0D%0AK00844+red%0D%0AK06269+green%0D%0AK00688+blue%0D%0AK11262+blue%0D%0AK04368+blue%0D%0A
ko04016	MAPK signaling pathway - plant		62(4.18%)	452(2.11%)	8.58e-08	2.24e-06	TRIAE_CS42_3DL_TGACv1_249459_AA0849260,TRIAE_CS42_7BL_TGACv1_579154_AA1904700,TRIAE_CS42_3B_TGACv1_228126_AA0825910,TRIAE_CS42_3AL_TGACv1_196979_AA0664090,TRIAE_CS42_6AL_TGACv1_472902_AA1527070,TRIAE_CS42_1BL_TGACv1_031102_AA0107780,TRIAE_CS42_3AL_TGACv1_194286_AA0630400,TRIAE_CS42_4BS_TGACv1_329963_AA1105090,TRIAE_CS42_6BL_TGACv1_502626_AA1625820,TRIAE_CS42_2DL_TGACv1_159127_AA0533030,TRIAE_CS42…	K13424,K17686,K14497,K13414,K14498,K14513,K13413,K02183,K03781,K00940,K14514,K14496,K13422,K13425,K13420,K13449,	http://www.kegg.jp/kegg-bin/show_pathway?scale=1.0&query=&map=ko04016&use=reference&multi_query=K13424+green%0D%0AK17686+red%0D%0AK14497+red%0D%0AK13414+green%0D%0AK14498+red%0D%0AK14513+red%0D%0AK13413+green%0D%0AK02183+green%0D%0AK03781+blue%0D%0AK00940+blue%0D%0AK14514+blue%0D%0AK14496+blue%0D%0AK13422+blue%0D%0AK13425+blue%0D%0AK13420+blue%0D%0AK13449+blue%0D%0A
ko00500	Starch and sucrose metabolism	Metabolism	61(4.12%)	617(2.88%)	0.00206	0.0101	TRIAE_CS42_2AL_TGACv1_095348_AA0309770,TRIAE_CS42_1AL_TGACv1_000284_AA0008040,TRIAE_CS42_1DL_TGACv1_061682_AA0201620,TRIAE_CS42_2DS_TGACv1_177436_AA0577070,TRIAE_CS42_4DL_TGACv1_342613_AA1118080,TRIAE_CS42_6AS_TGACv1_487896_AA1573490,TRIAE_CS42_7DS_TGACv1_622753_AA2044770,TRIAE_CS42_4DL_TGACv1_342608_AA1117890,TRIAE_CS42_7DS_TGACv1_621569_AA2019550,TRIAE_CS42_4DS_TGACv1_361541_AA1169860,TRIAE_CS4…	K05350,K00847,K16055,K00705,K01177,K01193,K00696,K01087,K01188,K01179,K00844,K00695,K00703,K01810,K01214,K01212,K00688,K01513,K05349,K00750,K01194,K01835,K00700,	http://www.kegg.jp/kegg-bin/show_pathway?scale=1.0&query=&map=ko00500&use=reference&multi_query=K05350+green%0D%0AK00847+red%0D%0AK16055+green%0D%0AK00705+blue%0D%0AK01177+green%0D%0AK01193+red%0D%0AK00696+blue%0D%0AK01087+red%0D%0AK01188+green%0D%0AK01179+red%0D%0AK00844+red%0D%0AK00695+green%0D%0AK00703+blue%0D%0AK01810+red%0D%0AK01214+blue%0D%0AK01212+red%0D%0AK00688+blue%0D%0AK01513+blue%0D%0…
ko00520	Amino sugar and nucleotide sugar metabolism	Metabolism	61(4.12%)	491(2.30%)	3.3e-06	4.59e-05	TRIAE_CS42_1DL_TGACv1_061494_AA0196820,TRIAE_CS42_5BL_TGACv1_404418_AA1299220,TRIAE_CS42_1BL_TGACv1_030535_AA0093420,TRIAE_CS42_5DL_TGACv1_433028_AA1398770,TRIAE_CS42_1AL_TGACv1_002920_AA0046380,TRIAE_CS42_5DL_TGACv1_434188_AA1431310,TRIAE_CS42_5AL_TGACv1_377250_AA1245390,TRIAE_CS42_2AL_TGACv1_093640_AA0284270,TRIAE_CS42_1AL_TGACv1_000284_AA0008040,TRIAE_CS42_5DL_TGACv1_437138_AA1465340,TRIAE_CS4…	K08678,K00012,K00820,K13648,K12448,K00847,K01784,K15920,K01183,K00844,K12450,K01810,K00972,K05305,K13379,K01711,K08679,K17497,K00770,K01835,	http://www.kegg.jp/kegg-bin/show_pathway?scale=1.0&query=&map=ko00520&use=reference&multi_query=K08678+red%0D%0AK00012+red%0D%0AK00820+red%0D%0AK13648+green%0D%0AK12448+red%0D%0AK00847+red%0D%0AK01784+red%0D%0AK15920+blue%0D%0AK01183+green%0D%0AK00844+red%0D%0AK12450+blue%0D%0AK01810+red%0D%0AK00972+red%0D%0AK05305+blue%0D%0AK13379+red%0D%0AK01711+red%0D%0AK08679+blue%0D%0AK17497+green%0D%0AK0077…
ko04392	Hippo signaling pathway -multiple species		6(0.40%)	34(0.16%)	0.00777	0.0264	TRIAE_CS42_6AL_TGACv1_471263_AA1505960,TRIAE_CS42_6DL_TGACv1_528154_AA1712090,TRIAE_CS42_5DL_TGACv1_434030_AA1427580,TRIAE_CS42_3AS_TGACv1_210735_AA0678010,TRIAE_CS42_6BL_TGACv1_500051_AA1597900,TRIAE_CS42_6BS_TGACv1_513919_AA1652090,	K08960,K06685,	http://www.kegg.jp/kegg-bin/show_pathway?scale=1.0&query=&map=ko04392&use=reference&multi_query=K08960+green%0D%0AK06685+red%0D%0A
ko04921	Oxytocin signaling pathway	Organismal Systems	56(3.78%)	339(1.59%)	3.83e-10	3.19e-08	TRIAE_CS42_5BL_TGACv1_404158_AA1287320,TRIAE_CS42_7BL_TGACv1_576902_AA1859240,TRIAE_CS42_1DL_TGACv1_063491_AA0227870,TRIAE_CS42_1BL_TGACv1_030463_AA0091500,TRIAE_CS42_1BL_TGACv1_030959_AA0104540,TRIAE_CS42_1BL_TGACv1_031802_AA0120860,TRIAE_CS42_4BS_TGACv1_330992_AA1109300,TRIAE_CS42_1BL_TGACv1_031515_AA0115370,TRIAE_CS42_U_TGACv1_644432_AA2139480,TRIAE_CS42_1DS_TGACv1_081780_AA0262690,TRIAE_CS42_…	K07198,K04371,K06268,K07199,K02183,K06269,K03234,K04368,	http://www.kegg.jp/kegg-bin/show_pathway?scale=1.0&query=&map=ko04921&use=reference&multi_query=K07198+green%0D%0AK04371+green%0D%0AK06268+green%0D%0AK07199+red%0D%0AK02183+green%0D%0AK06269+green%0D%0AK03234+blue%0D%0AK04368+blue%0D%0A
ko04068	FoxO signaling pathway	Environmental Information Processing	50(3.37%)	310(1.45%)	6.82e-09	2.85e-07	TRIAE_CS42_5BL_TGACv1_404158_AA1287320,TRIAE_CS42_7BL_TGACv1_576902_AA1859240,TRIAE_CS42_1DL_TGACv1_063491_AA0227870,TRIAE_CS42_1BL_TGACv1_030463_AA0091500,TRIAE_CS42_1BL_TGACv1_030959_AA0104540,TRIAE_CS42_4BS_TGACv1_330992_AA1109300,TRIAE_CS42_1BL_TGACv1_031515_AA0115370,TRIAE_CS42_U_TGACv1_644432_AA2139480,TRIAE_CS42_1BL_TGACv1_031342_AA0111990,TRIAE_CS42_1AL_TGACv1_001430_AA0030450,TRIAE_CS42_…	K07198,K04371,K07199,K03875,K08960,K03781,K04368,K04564,	http://www.kegg.jp/kegg-bin/show_pathway?scale=1.0&query=&map=ko04068&use=reference&multi_query=K07198+green%0D%0AK04371+green%0D%0AK07199+red%0D%0AK03875+green%0D%0AK08960+green%0D%0AK03781+blue%0D%0AK04368+blue%0D%0AK04564+blue%0D%0A
ko04711	Circadian rhythm - fly	Organismal Systems	5(0.34%)	21(0.10%)	0.0024	0.0111	TRIAE_CS42_6AL_TGACv1_471263_AA1505960,TRIAE_CS42_6DL_TGACv1_528154_AA1712090,TRIAE_CS42_5DL_TGACv1_434030_AA1427580,TRIAE_CS42_3AS_TGACv1_210735_AA0678010,TRIAE_CS42_6BL_TGACv1_500051_AA1597900,	K08960,	http://www.kegg.jp/kegg-bin/show_pathway?scale=1.0&query=&map=ko04711&use=reference&multi_query=K08960+green%0D%0A
ko01524	Platinum drug resistance		49(3.31%)	418(1.95%)	0.000115	0.000956	TRIAE_CS42_3AL_TGACv1_198098_AA0667950,TRIAE_CS42_7BL_TGACv1_579154_AA1904700,TRIAE_CS42_5BL_TGACv1_405859_AA1336620,TRIAE_CS42_1AL_TGACv1_003384_AA0049460,TRIAE_CS42_7BL_TGACv1_576902_AA1859240,TRIAE_CS42_1DL_TGACv1_063491_AA0227870,TRIAE_CS42_1BL_TGACv1_030959_AA0104540,TRIAE_CS42_1DL_TGACv1_062483_AA0215050,TRIAE_CS42_1DL_TGACv1_061293_AA0191530,TRIAE_CS42_7DL_TGACv1_603035_AA1974260,TRIAE_CS4…	K14686,K17686,K00799,K04371,K08738,K03509,K05666,	http://www.kegg.jp/kegg-bin/show_pathway?scale=1.0&query=&map=ko01524&use=reference&multi_query=K14686+red%0D%0AK17686+red%0D%0AK00799+green%0D%0AK04371+green%0D%0AK08738+red%0D%0AK03509+green%0D%0AK05666+blue%0D%0A
ko04371	Apelin signaling pathway		48(3.24%)	295(1.38%)	9.76e-09	3.62e-07	TRIAE_CS42_5BL_TGACv1_404158_AA1287320,TRIAE_CS42_7BL_TGACv1_576902_AA1859240,TRIAE_CS42_1DL_TGACv1_063491_AA0227870,TRIAE_CS42_1BL_TGACv1_030463_AA0091500,TRIAE_CS42_1BL_TGACv1_030959_AA0104540,TRIAE_CS42_4BS_TGACv1_330992_AA1109300,TRIAE_CS42_1BL_TGACv1_031515_AA0115370,TRIAE_CS42_U_TGACv1_644432_AA2139480,TRIAE_CS42_1DS_TGACv1_081780_AA0262690,TRIAE_CS42_6BS_TGACv1_514774_AA1664220,TRIAE_CS42_…	K07198,K04371,K07199,K02183,K04368,	http://www.kegg.jp/kegg-bin/show_pathway?scale=1.0&query=&map=ko04371&use=reference&multi_query=K07198+green%0D%0AK04371+green%0D%0AK07199+red%0D%0AK02183+green%0D%0AK04368+blue%0D%0A
ko04931	Insulin resistance		46(3.10%)	228(1.07%)	1.12e-11	3.75e-09	TRIAE_CS42_5DL_TGACv1_434188_AA1431310,TRIAE_CS42_5BL_TGACv1_404158_AA1287320,TRIAE_CS42_5AL_TGACv1_378470_AA1253480,TRIAE_CS42_3B_TGACv1_228126_AA0825910,TRIAE_CS42_3AL_TGACv1_196979_AA0664090,TRIAE_CS42_5BL_TGACv1_406602_AA1347640,TRIAE_CS42_1BL_TGACv1_030463_AA0091500,TRIAE_CS42_3AL_TGACv1_194286_AA0630400,TRIAE_CS42_4BS_TGACv1_330992_AA1109300,TRIAE_CS42_1BL_TGACv1_031515_AA0115370,TRIAE_CS42…	K00820,K07198,K14497,K07199,K06269,K00688,	http://www.kegg.jp/kegg-bin/show_pathway?scale=1.0&query=&map=ko04931&use=reference&multi_query=K00820+red%0D%0AK07198+green%0D%0AK14497+red%0D%0AK07199+red%0D%0AK06269+green%0D%0AK00688+blue%0D%0A
ko04151	PI3K-Akt signaling pathway	Environmental Information Processing	44(2.97%)	358(1.67%)	7.83e-05	0.000707	TRIAE_CS42_5BL_TGACv1_404158_AA1287320,TRIAE_CS42_7BL_TGACv1_576902_AA1859240,TRIAE_CS42_1DL_TGACv1_063491_AA0227870,TRIAE_CS42_1BL_TGACv1_030463_AA0091500,TRIAE_CS42_1BL_TGACv1_030959_AA0104540,TRIAE_CS42_4BS_TGACv1_330992_AA1109300,TRIAE_CS42_U_TGACv1_644432_AA2139480,TRIAE_CS42_1DS_TGACv1_081780_AA0262690,TRIAE_CS42_6BS_TGACv1_514774_AA1664220,TRIAE_CS42_4AS_TGACv1_306509_AA1009420,TRIAE_CS42_…	K07198,K04371,K04079,K04392,K06630,K11584,K04368,	http://www.kegg.jp/kegg-bin/show_pathway?scale=1.0&query=&map=ko04151&use=reference&multi_query=K07198+green%0D%0AK04371+green%0D%0AK04079+red%0D%0AK04392+blue%0D%0AK06630+red%0D%0AK11584+green%0D%0AK04368+blue%0D%0A
ko04152	AMPK signaling pathway	Environmental Information Processing	43(2.90%)	384(1.80%)	0.000716	0.00469	TRIAE_CS42_5BL_TGACv1_404158_AA1287320,TRIAE_CS42_1BL_TGACv1_030463_AA0091500,TRIAE_CS42_4BS_TGACv1_330992_AA1109300,TRIAE_CS42_1BL_TGACv1_031515_AA0115370,TRIAE_CS42_U_TGACv1_644432_AA2139480,TRIAE_CS42_5BL_TGACv1_404154_AA1287150,TRIAE_CS42_1DS_TGACv1_081780_AA0262690,TRIAE_CS42_6BS_TGACv1_514774_AA1664220,TRIAE_CS42_4AS_TGACv1_306509_AA1009420,TRIAE_CS42_1DL_TGACv1_061299_AA0191750,TRIAE_CS42_…	K07198,K07199,K00021,K11584,K07297,K03234,K07901,K00850,K11262,	http://www.kegg.jp/kegg-bin/show_pathway?scale=1.0&query=&map=ko04152&use=reference&multi_query=K07198+green%0D%0AK07199+red%0D%0AK00021+red%0D%0AK11584+green%0D%0AK07297+green%0D%0AK03234+blue%0D%0AK07901+red%0D%0AK00850+green%0D%0AK11262+blue%0D%0A
ko04213	Longevity regulating pathway - multiple species		43(2.90%)	285(1.33%)	4.62e-07	8.52e-06	TRIAE_CS42_5BL_TGACv1_404158_AA1287320,TRIAE_CS42_7DL_TGACv1_602770_AA1968180,TRIAE_CS42_1BL_TGACv1_030463_AA0091500,TRIAE_CS42_7AL_TGACv1_557214_AA1778230,TRIAE_CS42_7BL_TGACv1_578150_AA1890160,TRIAE_CS42_4BS_TGACv1_330992_AA1109300,TRIAE_CS42_1BL_TGACv1_031515_AA0115370,TRIAE_CS42_U_TGACv1_644432_AA2139480,TRIAE_CS42_1BL_TGACv1_030626_AA0096230,TRIAE_CS42_1AL_TGACv1_002910_AA0046290,TRIAE_CS42_…	K07198,K04565,K07199,K03283,K03781,K03695,K04564,	http://www.kegg.jp/kegg-bin/show_pathway?scale=1.0&query=&map=ko04213&use=reference&multi_query=K07198+green%0D%0AK04565+blue%0D%0AK07199+red%0D%0AK03283+red%0D%0AK03781+blue%0D%0AK03695+red%0D%0AK04564+blue%0D%0A
ko00480	Glutathione metabolism	Metabolism	42(2.83%)	438(2.05%)	0.0134	0.0379	TRIAE_CS42_7DL_TGACv1_603493_AA1984760,TRIAE_CS42_7BL_TGACv1_579887_AA1910750,TRIAE_CS42_1AL_TGACv1_003384_AA0049460,TRIAE_CS42_7AS_TGACv1_569826_AA1824850,TRIAE_CS42_7DS_TGACv1_621388_AA2013870,TRIAE_CS42_2AL_TGACv1_095116_AA0307060,TRIAE_CS42_7BS_TGACv1_593606_AA1952920,TRIAE_CS42_3B_TGACv1_220917_AA0723640,TRIAE_CS42_7AL_TGACv1_556691_AA1768950,TRIAE_CS42_1DL_TGACv1_061293_AA0191530,TRIAE_CS42…	K00797,K00799,K10808,K00434,K00031,K01920,K00036,K00033,K10807,K01255,	http://www.kegg.jp/kegg-bin/show_pathway?scale=1.0&query=&map=ko00480&use=reference&multi_query=K00797+red%0D%0AK00799+green%0D%0AK10808+red%0D%0AK00434+blue%0D%0AK00031+red%0D%0AK01920+red%0D%0AK00036+red%0D%0AK00033+blue%0D%0AK10807+red%0D%0AK01255+red%0D%0A
ko04922	Glucagon signaling pathway	Organismal Systems	41(2.77%)	351(1.64%)	0.000386	0.00274	TRIAE_CS42_5BL_TGACv1_404158_AA1287320,TRIAE_CS42_1BL_TGACv1_030463_AA0091500,TRIAE_CS42_1BL_TGACv1_031802_AA0120860,TRIAE_CS42_4BS_TGACv1_330992_AA1109300,TRIAE_CS42_1BL_TGACv1_031515_AA0115370,TRIAE_CS42_U_TGACv1_644432_AA2139480,TRIAE_CS42_1DS_TGACv1_081780_AA0262690,TRIAE_CS42_6BS_TGACv1_514774_AA1664220,TRIAE_CS42_4AS_TGACv1_306509_AA1009420,TRIAE_CS42_1DL_TGACv1_061299_AA0191750,TRIAE_CS42_…	K07198,K06268,K07199,K02183,K00873,K00688,K11262,	http://www.kegg.jp/kegg-bin/show_pathway?scale=1.0&query=&map=ko04922&use=reference&multi_query=K07198+green%0D%0AK06268+green%0D%0AK07199+red%0D%0AK02183+green%0D%0AK00873+red%0D%0AK00688+blue%0D%0AK11262+blue%0D%0A
ko04140	Autophagy - animal	Cellular Processes	40(2.70%)	364(1.70%)	0.00148	0.00811	TRIAE_CS42_5BL_TGACv1_404158_AA1287320,TRIAE_CS42_2DL_TGACv1_162200_AA0562110,TRIAE_CS42_7BL_TGACv1_576902_AA1859240,TRIAE_CS42_1DL_TGACv1_063491_AA0227870,TRIAE_CS42_1BL_TGACv1_030463_AA0091500,TRIAE_CS42_1BL_TGACv1_030959_AA0104540,TRIAE_CS42_4BS_TGACv1_330992_AA1109300,TRIAE_CS42_U_TGACv1_644432_AA2139480,TRIAE_CS42_1DS_TGACv1_081780_AA0262690,TRIAE_CS42_6BS_TGACv1_514774_AA1664220,TRIAE_CS42_…	K07198,K01365,K04371,K08331,K07897,K04368,	http://www.kegg.jp/kegg-bin/show_pathway?scale=1.0&query=&map=ko04140&use=reference&multi_query=K07198+green%0D%0AK01365+red%0D%0AK04371+green%0D%0AK08331+blue%0D%0AK07897+red%0D%0AK04368+blue%0D%0A
ko04150	mTOR signaling pathway	Environmental Information Processing	39(2.63%)	315(1.47%)	0.000153	0.00125	TRIAE_CS42_5BL_TGACv1_404158_AA1287320,TRIAE_CS42_7BL_TGACv1_576902_AA1859240,TRIAE_CS42_1DL_TGACv1_063491_AA0227870,TRIAE_CS42_1BL_TGACv1_030463_AA0091500,TRIAE_CS42_1BL_TGACv1_030959_AA0104540,TRIAE_CS42_4BS_TGACv1_330992_AA1109300,TRIAE_CS42_U_TGACv1_644432_AA2139480,TRIAE_CS42_1BL_TGACv1_031342_AA0111990,TRIAE_CS42_1AL_TGACv1_001430_AA0030450,TRIAE_CS42_1DS_TGACv1_081780_AA0262690,TRIAE_CS42_…	K07198,K04371,K03875,K04368,	http://www.kegg.jp/kegg-bin/show_pathway?scale=1.0&query=&map=ko04150&use=reference&multi_query=K07198+green%0D%0AK04371+green%0D%0AK03875+green%0D%0AK04368+blue%0D%0A
ko00564	Glycerophospholipid metabolism	Metabolism	38(2.56%)	364(1.70%)	0.00454	0.0183	TRIAE_CS42_3AL_TGACv1_195024_AA0643600,TRIAE_CS42_4DS_TGACv1_361299_AA1165220,TRIAE_CS42_3AL_TGACv1_196884_AA0663520,TRIAE_CS42_1AL_TGACv1_000734_AA0018090,TRIAE_CS42_3AL_TGACv1_196244_AA0658720,TRIAE_CS42_3DL_TGACv1_252278_AA0889020,TRIAE_CS42_3AS_TGACv1_210894_AA0681000,TRIAE_CS42_3B_TGACv1_224778_AA0801390,TRIAE_CS42_7BS_TGACv1_592341_AA1936030,TRIAE_CS42_1DL_TGACv1_061597_AA0199540,TRIAE_CS42…	K00901,K06129,K16818,K05929,K00981,K01115,K14674,K00993,K13508,K00967,K00006,K14156,K18696,K13511,	http://www.kegg.jp/kegg-bin/show_pathway?scale=1.0&query=&map=ko00564&use=reference&multi_query=K00901+red%0D%0AK06129+green%0D%0AK16818+blue%0D%0AK05929+blue%0D%0AK00981+green%0D%0AK01115+red%0D%0AK14674+red%0D%0AK00993+red%0D%0AK13508+green%0D%0AK00967+red%0D%0AK00006+red%0D%0AK14156+red%0D%0AK18696+red%0D%0AK13511+red%0D%0A
ko04211	Longevity regulating pathway		38(2.56%)	251(1.17%)	1.73e-06	2.63e-05	TRIAE_CS42_5BL_TGACv1_404158_AA1287320,TRIAE_CS42_1BL_TGACv1_030463_AA0091500,TRIAE_CS42_4BS_TGACv1_330992_AA1109300,TRIAE_CS42_1BL_TGACv1_031515_AA0115370,TRIAE_CS42_U_TGACv1_644432_AA2139480,TRIAE_CS42_1DS_TGACv1_081780_AA0262690,TRIAE_CS42_6BS_TGACv1_514774_AA1664220,TRIAE_CS42_4AS_TGACv1_306509_AA1009420,TRIAE_CS42_1DL_TGACv1_061299_AA0191750,TRIAE_CS42_1AS_TGACv1_020744_AA0079730,TRIAE_CS42_…	K07198,K07199,K03781,K08331,K07297,K11420,K04564,	http://www.kegg.jp/kegg-bin/show_pathway?scale=1.0&query=&map=ko04211&use=reference&multi_query=K07198+green%0D%0AK07199+red%0D%0AK03781+blue%0D%0AK08331+blue%0D%0AK07297+green%0D%0AK11420+red%0D%0AK04564+blue%0D%0A
ko04932	Non-alcoholic fatty liver disease (NAFLD)	Human Diseases	36(2.43%)	315(1.47%)	0.00117	0.00673	TRIAE_CS42_5BL_TGACv1_404158_AA1287320,TRIAE_CS42_1BL_TGACv1_030463_AA0091500,TRIAE_CS42_1DL_TGACv1_062483_AA0215050,TRIAE_CS42_4BS_TGACv1_330992_AA1109300,TRIAE_CS42_1BL_TGACv1_031515_AA0115370,TRIAE_CS42_U_TGACv1_644432_AA2139480,TRIAE_CS42_1DS_TGACv1_081780_AA0262690,TRIAE_CS42_6BS_TGACv1_514774_AA1664220,TRIAE_CS42_4AS_TGACv1_306509_AA1009420,TRIAE_CS42_1DL_TGACv1_061299_AA0191750,TRIAE_CS42_…	K07198,K08738,K07199,K04392,K07297,K00412,	http://www.kegg.jp/kegg-bin/show_pathway?scale=1.0&query=&map=ko04932&use=reference&multi_query=K07198+green%0D%0AK08738+red%0D%0AK07199+red%0D%0AK04392+blue%0D%0AK07297+green%0D%0AK00412+red%0D%0A
ko04024	cAMP signaling pathway	Environmental Information Processing	36(2.43%)	266(1.24%)	3.99e-05	0.000392	TRIAE_CS42_7AS_TGACv1_569084_AA1806860,TRIAE_CS42_7BL_TGACv1_576902_AA1859240,TRIAE_CS42_1DL_TGACv1_063491_AA0227870,TRIAE_CS42_1BL_TGACv1_030959_AA0104540,TRIAE_CS42_3AS_TGACv1_210894_AA0681000,TRIAE_CS42_2BS_TGACv1_148148_AA0490920,TRIAE_CS42_7DS_TGACv1_622918_AA2047250,TRIAE_CS42_7BS_TGACv1_592113_AA1930870,TRIAE_CS42_2AS_TGACv1_112492_AA0339230,TRIAE_CS42_7AS_TGACv1_570230_AA1832640,TRIAE_CS4…	K04957,K04371,K01115,K02183,K04392,K06269,K00232,K04368,	http://www.kegg.jp/kegg-bin/show_pathway?scale=1.0&query=&map=ko04024&use=reference&multi_query=K04957+blue%0D%0AK04371+green%0D%0AK01115+red%0D%0AK02183+green%0D%0AK04392+blue%0D%0AK06269+green%0D%0AK00232+red%0D%0AK04368+blue%0D%0A
ko04915	Estrogen signaling pathway	Organismal Systems	36(2.43%)	224(1.05%)	7.04e-07	1.18e-05	TRIAE_CS42_7BL_TGACv1_576902_AA1859240,TRIAE_CS42_1DL_TGACv1_063491_AA0227870,TRIAE_CS42_1BL_TGACv1_030959_AA0104540,TRIAE_CS42_1BL_TGACv1_030626_AA0096230,TRIAE_CS42_1AL_TGACv1_002910_AA0046290,TRIAE_CS42_2BS_TGACv1_148148_AA0490920,TRIAE_CS42_2AS_TGACv1_112492_AA0339230,TRIAE_CS42_7DS_TGACv1_622763_AA2044980,TRIAE_CS42_7DL_TGACv1_603035_AA1974260,TRIAE_CS42_2AS_TGACv1_112882_AA0346490,TRIAE_CS4…	K04371,K03283,K02183,K04079,K09571,K04368,	http://www.kegg.jp/kegg-bin/show_pathway?scale=1.0&query=&map=ko04915&use=reference&multi_query=K04371+green%0D%0AK03283+red%0D%0AK02183+green%0D%0AK04079+red%0D%0AK09571+red%0D%0AK04368+blue%0D%0A
ko04070	Phosphatidylinositol signaling system	Environmental Information Processing	35(2.36%)	240(1.12%)	9.62e-06	0.000119	TRIAE_CS42_3AL_TGACv1_195024_AA0643600,TRIAE_CS42_7BL_TGACv1_577753_AA1882570,TRIAE_CS42_6DL_TGACv1_527491_AA1704800,TRIAE_CS42_U_TGACv1_642053_AA2110250,TRIAE_CS42_3AL_TGACv1_196244_AA0658720,TRIAE_CS42_3DL_TGACv1_252278_AA0889020,TRIAE_CS42_5DL_TGACv1_433070_AA1400700,TRIAE_CS42_2BS_TGACv1_148148_AA0490920,TRIAE_CS42_1DL_TGACv1_061597_AA0199540,TRIAE_CS42_7DL_TGACv1_603400_AA1982840,TRIAE_CS42_…	K00901,K00921,K00889,K00913,K00981,K00915,K02183,K05857,	http://www.kegg.jp/kegg-bin/show_pathway?scale=1.0&query=&map=ko04070&use=reference&multi_query=K00901+red%0D%0AK00921+green%0D%0AK00889+green%0D%0AK00913+red%0D%0AK00981+green%0D%0AK00915+red%0D%0AK02183+green%0D%0AK05857+red%0D%0A
ko04530	Tight junction	Cellular Processes	34(2.29%)	236(1.10%)	1.63e-05	0.000188	TRIAE_CS42_5BL_TGACv1_404158_AA1287320,TRIAE_CS42_1BL_TGACv1_030463_AA0091500,TRIAE_CS42_4BS_TGACv1_330992_AA1109300,TRIAE_CS42_1BL_TGACv1_031515_AA0115370,TRIAE_CS42_U_TGACv1_644432_AA2139480,TRIAE_CS42_1DS_TGACv1_081780_AA0262690,TRIAE_CS42_6BS_TGACv1_514774_AA1664220,TRIAE_CS42_4AS_TGACv1_306509_AA1009420,TRIAE_CS42_1DL_TGACv1_061299_AA0191750,TRIAE_CS42_7AS_TGACv1_570230_AA1832640,TRIAE_CS42_…	K07198,K07199,K04392,K18584,K07901,K09489,K05747,	http://www.kegg.jp/kegg-bin/show_pathway?scale=1.0&query=&map=ko04530&use=reference&multi_query=K07198+green%0D%0AK07199+red%0D%0AK04392+blue%0D%0AK18584+red%0D%0AK07901+red%0D%0AK09489+red%0D%0AK05747+blue%0D%0A
ko04920	Adipocytokine signaling pathway	Organismal Systems	34(2.29%)	190(0.89%)	9.37e-08	2.24e-06	TRIAE_CS42_5BL_TGACv1_404158_AA1287320,TRIAE_CS42_1BL_TGACv1_030463_AA0091500,TRIAE_CS42_4BS_TGACv1_330992_AA1109300,TRIAE_CS42_1BL_TGACv1_031515_AA0115370,TRIAE_CS42_U_TGACv1_644432_AA2139480,TRIAE_CS42_1DS_TGACv1_081780_AA0262690,TRIAE_CS42_6BS_TGACv1_514774_AA1664220,TRIAE_CS42_4AS_TGACv1_306509_AA1009420,TRIAE_CS42_1DL_TGACv1_061299_AA0191750,TRIAE_CS42_1AS_TGACv1_020744_AA0079730,TRIAE_CS42_…	K07198,K07199,K07297,K01897,K05228,	http://www.kegg.jp/kegg-bin/show_pathway?scale=1.0&query=&map=ko04920&use=reference&multi_query=K07198+green%0D%0AK07199+red%0D%0AK07297+green%0D%0AK01897+blue%0D%0AK05228+red%0D%0A
ko00860	Porphyrin and chlorophyll metabolism	Metabolism	33(2.23%)	158(0.74%)	2.42e-09	1.35e-07	TRIAE_CS42_1DS_TGACv1_082196_AA0264140,TRIAE_CS42_2BS_TGACv1_147485_AA0483770,TRIAE_CS42_1BL_TGACv1_030564_AA0094130,TRIAE_CS42_3AS_TGACv1_210838_AA0679960,TRIAE_CS42_2DS_TGACv1_179327_AA0606210,TRIAE_CS42_6DL_TGACv1_529972_AA1719190,TRIAE_CS42_5BL_TGACv1_404431_AA1299630,TRIAE_CS42_1BS_TGACv1_050930_AA0176780,TRIAE_CS42_1DL_TGACv1_063333_AA0226350,TRIAE_CS42_2AS_TGACv1_113806_AA0360900,TRIAE_CS4…	K02492,K03403,K13606,K10960,K03404,K08101,K01698,K19073,K01599,K01772,K00228,K00218,K00231,	http://www.kegg.jp/kegg-bin/show_pathway?scale=1.0&query=&map=ko00860&use=reference&multi_query=K02492+blue%0D%0AK03403+blue%0D%0AK13606+blue%0D%0AK10960+blue%0D%0AK03404+blue%0D%0AK08101+blue%0D%0AK01698+blue%0D%0AK19073+blue%0D%0AK01599+blue%0D%0AK01772+red%0D%0AK00228+blue%0D%0AK00218+blue%0D%0AK00231+blue%0D%0A
ko05231	Choline metabolism in cancer	Human Diseases	32(2.16%)	269(1.26%)	0.00101	0.00605	TRIAE_CS42_3AL_TGACv1_195024_AA0643600,TRIAE_CS42_6DL_TGACv1_527491_AA1704800,TRIAE_CS42_7BL_TGACv1_576902_AA1859240,TRIAE_CS42_1DL_TGACv1_063491_AA0227870,TRIAE_CS42_1BL_TGACv1_030959_AA0104540,TRIAE_CS42_3DL_TGACv1_252278_AA0889020,TRIAE_CS42_3AS_TGACv1_210894_AA0681000,TRIAE_CS42_1DL_TGACv1_061597_AA0199540,TRIAE_CS42_7AS_TGACv1_570230_AA1832640,TRIAE_CS42_5AL_TGACv1_375466_AA1222230,TRIAE_CS4…	K00901,K00889,K04371,K01115,K04392,K14156,K08202,K04368,K05747,K15377,	http://www.kegg.jp/kegg-bin/show_pathway?scale=1.0&query=&map=ko05231&use=reference&multi_query=K00901+red%0D%0AK00889+green%0D%0AK04371+green%0D%0AK01115+red%0D%0AK04392+blue%0D%0AK14156+red%0D%0AK08202+red%0D%0AK04368+blue%0D%0AK05747+blue%0D%0AK15377+red%0D%0A
ko04710	Circadian rhythm	Organismal Systems	32(2.16%)	210(0.98%)	8.28e-06	0.000106	TRIAE_CS42_5BL_TGACv1_404158_AA1287320,TRIAE_CS42_1BL_TGACv1_030463_AA0091500,TRIAE_CS42_4BS_TGACv1_330992_AA1109300,TRIAE_CS42_1BL_TGACv1_031515_AA0115370,TRIAE_CS42_U_TGACv1_644432_AA2139480,TRIAE_CS42_1DS_TGACv1_081780_AA0262690,TRIAE_CS42_6BS_TGACv1_514774_AA1664220,TRIAE_CS42_4AS_TGACv1_306509_AA1009420,TRIAE_CS42_1DL_TGACv1_061299_AA0191750,TRIAE_CS42_6AL_TGACv1_471263_AA1505960,TRIAE_CS42_…	K07198,K07199,K08960,	http://www.kegg.jp/kegg-bin/show_pathway?scale=1.0&query=&map=ko04710&use=reference&multi_query=K07198+green%0D%0AK07199+red%0D%0AK08960+green%0D%0A
ko05111	Biofilm formation - Vibrio cholerae	Human Diseases	3(0.20%)	10(0.05%)	0.00344	0.0145	TRIAE_CS42_4AS_TGACv1_306669_AA1011840,TRIAE_CS42_4DL_TGACv1_343055_AA1128650,TRIAE_CS42_3AL_TGACv1_194189_AA0628150,	K00640,	http://www.kegg.jp/kegg-bin/show_pathway?scale=1.0&query=&map=ko05111&use=reference&multi_query=K00640+blue%0D%0A
ko04742	Taste transduction	Organismal Systems	3(0.20%)	9(0.04%)	0.00218	0.0105	TRIAE_CS42_7AS_TGACv1_569084_AA1806860,TRIAE_CS42_7DS_TGACv1_622918_AA2047250,TRIAE_CS42_7BS_TGACv1_592113_AA1930870,	K04957,	http://www.kegg.jp/kegg-bin/show_pathway?scale=1.0&query=&map=ko04742&use=reference&multi_query=K04957+blue%0D%0A
ko04810	Regulation of actin cytoskeleton	Cellular Processes	29(1.96%)	271(1.27%)	0.00756	0.0263	TRIAE_CS42_7BL_TGACv1_577753_AA1882570,TRIAE_CS42_6DL_TGACv1_527491_AA1704800,TRIAE_CS42_7BL_TGACv1_576902_AA1859240,TRIAE_CS42_1DL_TGACv1_063491_AA0227870,TRIAE_CS42_1BL_TGACv1_030959_AA0104540,TRIAE_CS42_7DL_TGACv1_603400_AA1982840,TRIAE_CS42_7AS_TGACv1_570230_AA1832640,TRIAE_CS42_7DL_TGACv1_603035_AA1974260,TRIAE_CS42_3B_TGACv1_221321_AA0737250,TRIAE_CS42_7DS_TGACv1_626102_AA2066300,TRIAE_CS42…	K00921,K00889,K04371,K04392,K05768,K06269,K05756,K04368,K05747,	http://www.kegg.jp/kegg-bin/show_pathway?scale=1.0&query=&map=ko04810&use=reference&multi_query=K00921+green%0D%0AK00889+green%0D%0AK04371+green%0D%0AK04392+blue%0D%0AK05768+red%0D%0AK06269+green%0D%0AK05756+red%0D%0AK04368+blue%0D%0AK05747+blue%0D%0A
ko04022	cGMP-PKG signaling pathway	Environmental Information Processing	29(1.96%)	229(1.07%)	0.000579	0.00387	TRIAE_CS42_7BL_TGACv1_576902_AA1859240,TRIAE_CS42_1DL_TGACv1_063491_AA0227870,TRIAE_CS42_1BL_TGACv1_030959_AA0104540,TRIAE_CS42_1BL_TGACv1_031802_AA0120860,TRIAE_CS42_2BS_TGACv1_148148_AA0490920,TRIAE_CS42_2AS_TGACv1_112492_AA0339230,TRIAE_CS42_7DL_TGACv1_603035_AA1974260,TRIAE_CS42_7DS_TGACv1_626102_AA2066300,TRIAE_CS42_2DS_TGACv1_178522_AA0597020,TRIAE_CS42_4AS_TGACv1_306607_AA1010970,TRIAE_CS4…	K04371,K06268,K02183,K06269,K05863,K04368,	http://www.kegg.jp/kegg-bin/show_pathway?scale=1.0&query=&map=ko04022&use=reference&multi_query=K04371+green%0D%0AK06268+green%0D%0AK02183+green%0D%0AK06269+green%0D%0AK05863+blue%0D%0AK04368+blue%0D%0A
ko04720	Long-term potentiation	Organismal Systems	28(1.89%)	215(1.01%)	0.000438	0.00299	TRIAE_CS42_7BL_TGACv1_576902_AA1859240,TRIAE_CS42_1DL_TGACv1_063491_AA0227870,TRIAE_CS42_1BL_TGACv1_030959_AA0104540,TRIAE_CS42_1BL_TGACv1_031802_AA0120860,TRIAE_CS42_2BS_TGACv1_148148_AA0490920,TRIAE_CS42_2AS_TGACv1_112492_AA0339230,TRIAE_CS42_7DL_TGACv1_603035_AA1974260,TRIAE_CS42_7DS_TGACv1_626102_AA2066300,TRIAE_CS42_2DS_TGACv1_178522_AA0597020,TRIAE_CS42_4AS_TGACv1_306607_AA1010970,TRIAE_CS4…	K04371,K06268,K02183,K06269,K04368,	http://www.kegg.jp/kegg-bin/show_pathway?scale=1.0&query=&map=ko04720&use=reference&multi_query=K04371+green%0D%0AK06268+green%0D%0AK02183+green%0D%0AK06269+green%0D%0AK04368+blue%0D%0A
ko04071	Sphingolipid signaling pathway	Environmental Information Processing	27(1.82%)	260(1.22%)	0.0136	0.0382	TRIAE_CS42_7BL_TGACv1_576902_AA1859240,TRIAE_CS42_1DL_TGACv1_063491_AA0227870,TRIAE_CS42_1BL_TGACv1_030959_AA0104540,TRIAE_CS42_3AS_TGACv1_210894_AA0681000,TRIAE_CS42_3DL_TGACv1_251773_AA0884800,TRIAE_CS42_4AS_TGACv1_307625_AA1022080,TRIAE_CS42_3B_TGACv1_221754_AA0749250,TRIAE_CS42_7AS_TGACv1_570230_AA1832640,TRIAE_CS42_5AL_TGACv1_375466_AA1222230,TRIAE_CS42_7DL_TGACv1_603035_AA1974260,TRIAE_CS42…	K04371,K01115,K00654,K04392,K05665,K11584,K04368,K04710,	http://www.kegg.jp/kegg-bin/show_pathway?scale=1.0&query=&map=ko04071&use=reference&multi_query=K04371+green%0D%0AK01115+red%0D%0AK00654+red%0D%0AK04392+blue%0D%0AK05665+blue%0D%0AK11584+green%0D%0AK04368+blue%0D%0AK04710+red%0D%0A
ko04010	MAPK signaling pathway	Environmental Information Processing	27(1.82%)	223(1.04%)	0.00166	0.00895	TRIAE_CS42_7BL_TGACv1_576902_AA1859240,TRIAE_CS42_1DL_TGACv1_063491_AA0227870,TRIAE_CS42_1BL_TGACv1_030959_AA0104540,TRIAE_CS42_1BL_TGACv1_031802_AA0120860,TRIAE_CS42_1BL_TGACv1_030626_AA0096230,TRIAE_CS42_1AL_TGACv1_002910_AA0046290,TRIAE_CS42_2BL_TGACv1_129636_AA0391250,TRIAE_CS42_2AL_TGACv1_093635_AA0284130,TRIAE_CS42_7AS_TGACv1_570230_AA1832640,TRIAE_CS42_7DL_TGACv1_603035_AA1974260,TRIAE_CS4…	K04371,K06268,K03283,K04420,K04392,K04368,K04459,	http://www.kegg.jp/kegg-bin/show_pathway?scale=1.0&query=&map=ko04010&use=reference&multi_query=K04371+green%0D%0AK06268+green%0D%0AK03283+red%0D%0AK04420+red%0D%0AK04392+blue%0D%0AK04368+blue%0D%0AK04459+red%0D%0A
ko04261	Adrenergic signaling in cardiomyocytes	Organismal Systems	27(1.82%)	203(0.95%)	0.000379	0.00274	TRIAE_CS42_7BL_TGACv1_576902_AA1859240,TRIAE_CS42_1DL_TGACv1_063491_AA0227870,TRIAE_CS42_1BL_TGACv1_030959_AA0104540,TRIAE_CS42_2BS_TGACv1_148148_AA0490920,TRIAE_CS42_2AS_TGACv1_112492_AA0339230,TRIAE_CS42_7DL_TGACv1_603035_AA1974260,TRIAE_CS42_7DS_TGACv1_626102_AA2066300,TRIAE_CS42_2DS_TGACv1_178522_AA0597020,TRIAE_CS42_4AS_TGACv1_306607_AA1010970,TRIAE_CS42_1DS_TGACv1_081344_AA0260090,TRIAE_CS4…	K04371,K02183,K06269,K11584,	http://www.kegg.jp/kegg-bin/show_pathway?scale=1.0&query=&map=ko04261&use=reference&multi_query=K04371+green%0D%0AK02183+green%0D%0AK06269+green%0D%0AK11584+green%0D%0A
ko04912	GnRH signaling pathway	Organismal Systems	27(1.82%)	196(0.92%)	0.00021	0.00165	TRIAE_CS42_7BL_TGACv1_576902_AA1859240,TRIAE_CS42_1DL_TGACv1_063491_AA0227870,TRIAE_CS42_1BL_TGACv1_030959_AA0104540,TRIAE_CS42_3AS_TGACv1_210894_AA0681000,TRIAE_CS42_2BL_TGACv1_129636_AA0391250,TRIAE_CS42_2AL_TGACv1_093635_AA0284130,TRIAE_CS42_2BS_TGACv1_148148_AA0490920,TRIAE_CS42_2AS_TGACv1_112492_AA0339230,TRIAE_CS42_5AL_TGACv1_375466_AA1222230,TRIAE_CS42_7DL_TGACv1_603035_AA1974260,TRIAE_CS4…	K04371,K01115,K04420,K02183,K04368,	http://www.kegg.jp/kegg-bin/show_pathway?scale=1.0&query=&map=ko04912&use=reference&multi_query=K04371+green%0D%0AK01115+red%0D%0AK04420+red%0D%0AK02183+green%0D%0AK04368+blue%0D%0A
ko05410	Hypertrophic cardiomyopathy (HCM)	Human Diseases	27(1.82%)	116(0.54%)	4.18e-09	1.99e-07	TRIAE_CS42_5BL_TGACv1_404158_AA1287320,TRIAE_CS42_1BL_TGACv1_030463_AA0091500,TRIAE_CS42_4BS_TGACv1_330992_AA1109300,TRIAE_CS42_1BL_TGACv1_031515_AA0115370,TRIAE_CS42_U_TGACv1_644432_AA2139480,TRIAE_CS42_1DS_TGACv1_081780_AA0262690,TRIAE_CS42_6BS_TGACv1_514774_AA1664220,TRIAE_CS42_4AS_TGACv1_306509_AA1009420,TRIAE_CS42_1DL_TGACv1_061299_AA0191750,TRIAE_CS42_1AS_TGACv1_020744_AA0079730,TRIAE_CS42_…	K07198,K07199,	http://www.kegg.jp/kegg-bin/show_pathway?scale=1.0&query=&map=ko05410&use=reference&multi_query=K07198+green%0D%0AK07199+red%0D%0A
ko04014	Ras signaling pathway	Environmental Information Processing	26(1.75%)	233(1.09%)	0.00604	0.0229	TRIAE_CS42_7BL_TGACv1_576902_AA1859240,TRIAE_CS42_1DL_TGACv1_063491_AA0227870,TRIAE_CS42_1BL_TGACv1_030959_AA0104540,TRIAE_CS42_3AS_TGACv1_210894_AA0681000,TRIAE_CS42_2BS_TGACv1_148148_AA0490920,TRIAE_CS42_2AS_TGACv1_112492_AA0339230,TRIAE_CS42_7AS_TGACv1_570230_AA1832640,TRIAE_CS42_5AL_TGACv1_375466_AA1222230,TRIAE_CS42_7DL_TGACv1_603035_AA1974260,TRIAE_CS42_1BL_TGACv1_033553_AA0140340,TRIAE_CS4…	K04371,K01115,K02183,K04392,K04368,	http://www.kegg.jp/kegg-bin/show_pathway?scale=1.0&query=&map=ko04014&use=reference&multi_query=K04371+green%0D%0AK01115+red%0D%0AK02183+green%0D%0AK04392+blue%0D%0AK04368+blue%0D%0A
ko00130	Ubiquinone and other terpenoid-quinone biosynthesis	Metabolism	26(1.75%)	179(0.84%)	0.000109	0.000929	TRIAE_CS42_6BS_TGACv1_515066_AA1667010,TRIAE_CS42_3B_TGACv1_238007_AA0832940,TRIAE_CS42_6DS_TGACv1_544390_AA1748090,TRIAE_CS42_7BL_TGACv1_577310_AA1871820,TRIAE_CS42_5AL_TGACv1_378731_AA1254400,TRIAE_CS42_7AL_TGACv1_556853_AA1772100,TRIAE_CS42_3DL_TGACv1_251052_AA0876720,TRIAE_CS42_1BL_TGACv1_035872_AA0147130,TRIAE_CS42_1DL_TGACv1_062219_AA0210690,TRIAE_CS42_4AS_TGACv1_310505_AA1031530,TRIAE_CS42…	K01904,K02548,K14760,K02552,K01661,K12501,K00815,K03809,K03183,K14759,K06125,	http://www.kegg.jp/kegg-bin/show_pathway?scale=1.0&query=&map=ko00130&use=reference&multi_query=K01904+green%0D%0AK02548+blue%0D%0AK14760+blue%0D%0AK02552+blue%0D%0AK01661+blue%0D%0AK12501+blue%0D%0AK00815+green%0D%0AK03809+red%0D%0AK03183+blue%0D%0AK14759+blue%0D%0AK06125+blue%0D%0A
ko04270	Vascular smooth muscle contraction	Organismal Systems	26(1.75%)	162(0.76%)	1.82e-05	0.000203	TRIAE_CS42_7BL_TGACv1_576902_AA1859240,TRIAE_CS42_1DL_TGACv1_063491_AA0227870,TRIAE_CS42_1BL_TGACv1_030959_AA0104540,TRIAE_CS42_2BS_TGACv1_148148_AA0490920,TRIAE_CS42_2AS_TGACv1_112492_AA0339230,TRIAE_CS42_7DL_TGACv1_603035_AA1974260,TRIAE_CS42_7DS_TGACv1_626102_AA2066300,TRIAE_CS42_2DS_TGACv1_178522_AA0597020,TRIAE_CS42_4AS_TGACv1_306607_AA1010970,TRIAE_CS42_1DS_TGACv1_081344_AA0260090,TRIAE_CS4…	K04371,K02183,K06269,K04368,	http://www.kegg.jp/kegg-bin/show_pathway?scale=1.0&query=&map=ko04270&use=reference&multi_query=K04371+green%0D%0AK02183+green%0D%0AK06269+green%0D%0AK04368+blue%0D%0A
ko04072	Phospholipase D signaling pathway		25(1.69%)	236(1.10%)	0.013	0.0371	TRIAE_CS42_3AL_TGACv1_195024_AA0643600,TRIAE_CS42_6DL_TGACv1_527491_AA1704800,TRIAE_CS42_7BL_TGACv1_576902_AA1859240,TRIAE_CS42_1DL_TGACv1_063491_AA0227870,TRIAE_CS42_1BL_TGACv1_030959_AA0104540,TRIAE_CS42_3DL_TGACv1_252278_AA0889020,TRIAE_CS42_3AS_TGACv1_210894_AA0681000,TRIAE_CS42_1DL_TGACv1_061597_AA0199540,TRIAE_CS42_1DL_TGACv1_064677_AA0235340,TRIAE_CS42_5AL_TGACv1_375466_AA1222230,TRIAE_CS4…	K00901,K00889,K04371,K01115,K01528,K04368,	http://www.kegg.jp/kegg-bin/show_pathway?scale=1.0&query=&map=ko04072&use=reference&multi_query=K00901+red%0D%0AK00889+green%0D%0AK04371+green%0D%0AK01115+red%0D%0AK01528+red%0D%0AK04368+blue%0D%0A
ko00630	Glyoxylate and dicarboxylate metabolism	Metabolism	24(1.62%)	231(1.08%)	0.0179	0.0478	TRIAE_CS42_6BL_TGACv1_500845_AA1610610,TRIAE_CS42_3DL_TGACv1_249035_AA0835530,TRIAE_CS42_4DL_TGACv1_343177_AA1131150,TRIAE_CS42_2DL_TGACv1_161369_AA0558280,TRIAE_CS42_3AL_TGACv1_196744_AA0662640,TRIAE_CS42_5DL_TGACv1_434088_AA1428800,TRIAE_CS42_U_TGACv1_644050_AA2136740,TRIAE_CS42_3B_TGACv1_225364_AA0807560,TRIAE_CS42_5AL_TGACv1_374774_AA1208780,TRIAE_CS42_1BS_TGACv1_050322_AA0170640,TRIAE_CS42_1…	K01681,K18121,K03781,K01915,K11517,K01455,K01433,K00382,K00026,K01602,K00626,K15919,	http://www.kegg.jp/kegg-bin/show_pathway?scale=1.0&query=&map=ko00630&use=reference&multi_query=K01681+blue%0D%0AK18121+blue%0D%0AK03781+blue%0D%0AK01915+blue%0D%0AK11517+green%0D%0AK01455+red%0D%0AK01433+blue%0D%0AK00382+blue%0D%0AK00026+blue%0D%0AK01602+blue%0D%0AK00626+red%0D%0AK15919+blue%0D%0A
ko00592	alpha-Linolenic acid metabolism	Metabolism	24(1.62%)	213(1.00%)	0.00685	0.0246	TRIAE_CS42_3AL_TGACv1_196884_AA0663520,TRIAE_CS42_7BL_TGACv1_576937_AA1860490,TRIAE_CS42_3B_TGACv1_224778_AA0801390,TRIAE_CS42_6AL_TGACv1_473807_AA1533030,TRIAE_CS42_4AS_TGACv1_306835_AA1013950,TRIAE_CS42_6BL_TGACv1_500025_AA1597550,TRIAE_CS42_1AL_TGACv1_002880_AA0045830,TRIAE_CS42_2AL_TGACv1_094081_AA0292290,TRIAE_CS42_7DS_TGACv1_621608_AA2020840,TRIAE_CS42_3AL_TGACv1_194838_AA0640460,TRIAE_CS42…	K16818,K05894,K14674,K10525,K10529,K00454,K00232,K01723,K10526,K10527,	http://www.kegg.jp/kegg-bin/show_pathway?scale=1.0&query=&map=ko00592&use=reference&multi_query=K16818+blue%0D%0AK05894+red%0D%0AK14674+red%0D%0AK10525+red%0D%0AK10529+red%0D%0AK00454+green%0D%0AK00232+red%0D%0AK01723+red%0D%0AK10526+red%0D%0AK10527+red%0D%0A
ko04015	Rap1 signaling pathway	Environmental Information Processing	23(1.55%)	161(0.75%)	0.000306	0.00227	TRIAE_CS42_7BL_TGACv1_576902_AA1859240,TRIAE_CS42_1DL_TGACv1_063491_AA0227870,TRIAE_CS42_1BL_TGACv1_030959_AA0104540,TRIAE_CS42_2BS_TGACv1_148148_AA0490920,TRIAE_CS42_2AS_TGACv1_112492_AA0339230,TRIAE_CS42_7AS_TGACv1_570230_AA1832640,TRIAE_CS42_7DL_TGACv1_603035_AA1974260,TRIAE_CS42_2DS_TGACv1_178522_AA0597020,TRIAE_CS42_4AS_TGACv1_306607_AA1010970,TRIAE_CS42_7AL_TGACv1_558385_AA1792950,TRIAE_CS4…	K04371,K02183,K04392,K04368,	http://www.kegg.jp/kegg-bin/show_pathway?scale=1.0&query=&map=ko04015&use=reference&multi_query=K04371+green%0D%0AK02183+green%0D%0AK04392+blue%0D%0AK04368+blue%0D%0A
ko05205	Proteoglycans in cancer	Human Diseases	22(1.48%)	197(0.92%)	0.0098	0.0294	TRIAE_CS42_2DL_TGACv1_162200_AA0562110,TRIAE_CS42_7BL_TGACv1_576902_AA1859240,TRIAE_CS42_1DL_TGACv1_063491_AA0227870,TRIAE_CS42_1BL_TGACv1_030959_AA0104540,TRIAE_CS42_7AS_TGACv1_570230_AA1832640,TRIAE_CS42_7DL_TGACv1_603035_AA1974260,TRIAE_CS42_7DS_TGACv1_626102_AA2066300,TRIAE_CS42_1DS_TGACv1_081344_AA0260090,TRIAE_CS42_7AL_TGACv1_558385_AA1792950,TRIAE_CS42_3B_TGACv1_221851_AA0751720,TRIAE_CS42…	K01365,K04371,K04392,K06269,K07964,K04368,	http://www.kegg.jp/kegg-bin/show_pathway?scale=1.0&query=&map=ko05205&use=reference&multi_query=K01365+red%0D%0AK04371+green%0D%0AK04392+blue%0D%0AK06269+green%0D%0AK07964+blue%0D%0AK04368+blue%0D%0A
ko00360	Phenylalanine metabolism	Metabolism	22(1.48%)	190(0.89%)	0.00642	0.0238	TRIAE_CS42_6BL_TGACv1_499351_AA1578960,TRIAE_CS42_6BS_TGACv1_515066_AA1667010,TRIAE_CS42_2BL_TGACv1_132535_AA0438220,TRIAE_CS42_6DS_TGACv1_544390_AA1748090,TRIAE_CS42_3DL_TGACv1_251587_AA0882770,TRIAE_CS42_7BS_TGACv1_592306_AA1935390,TRIAE_CS42_2BL_TGACv1_132673_AA0439030,TRIAE_CS42_4AS_TGACv1_310505_AA1031530,TRIAE_CS42_6AL_TGACv1_473293_AA1529930,TRIAE_CS42_4AL_TGACv1_290391_AA0984880,TRIAE_CS4…	K13064,K01904,K10775,K01426,K00588,K00276,K00815,K00811,K07253,	http://www.kegg.jp/kegg-bin/show_pathway?scale=1.0&query=&map=ko00360&use=reference&multi_query=K13064+blue%0D%0AK01904+green%0D%0AK10775+green%0D%0AK01426+red%0D%0AK00588+red%0D%0AK00276+blue%0D%0AK00815+green%0D%0AK00811+blue%0D%0AK07253+blue%0D%0A
ko04916	Melanogenesis	Organismal Systems	22(1.48%)	163(0.76%)	0.000883	0.00536	TRIAE_CS42_7BL_TGACv1_576902_AA1859240,TRIAE_CS42_1DL_TGACv1_063491_AA0227870,TRIAE_CS42_1BL_TGACv1_030959_AA0104540,TRIAE_CS42_2BS_TGACv1_148148_AA0490920,TRIAE_CS42_2AS_TGACv1_112492_AA0339230,TRIAE_CS42_7DL_TGACv1_603035_AA1974260,TRIAE_CS42_2DS_TGACv1_178522_AA0597020,TRIAE_CS42_4AS_TGACv1_306607_AA1010970,TRIAE_CS42_7AL_TGACv1_558385_AA1792950,TRIAE_CS42_5AL_TGACv1_375888_AA1228470,TRIAE_CS4…	K04371,K02183,K05228,K04368,	http://www.kegg.jp/kegg-bin/show_pathway?scale=1.0&query=&map=ko04916&use=reference&multi_query=K04371+green%0D%0AK02183+green%0D%0AK05228+red%0D%0AK04368+blue%0D%0A
ko00330	Arginine and proline metabolism	Metabolism	21(1.42%)	185(0.86%)	0.00925	0.0291	TRIAE_CS42_7DL_TGACv1_603493_AA1984760,TRIAE_CS42_7BL_TGACv1_579887_AA1910750,TRIAE_CS42_1BL_TGACv1_033285_AA0138440,TRIAE_CS42_2BL_TGACv1_131596_AA0429620,TRIAE_CS42_1AL_TGACv1_003095_AA0047680,TRIAE_CS42_1DL_TGACv1_061465_AA0196020,TRIAE_CS42_3DL_TGACv1_251587_AA0882770,TRIAE_CS42_6DL_TGACv1_526343_AA1680050,TRIAE_CS42_1AL_TGACv1_001142_AA0025780,TRIAE_CS42_2BL_TGACv1_129799_AA0396440,TRIAE_CS4…	K00797,K00318,K17839,K01426,K01611,K00472,K00811,	http://www.kegg.jp/kegg-bin/show_pathway?scale=1.0&query=&map=ko00330&use=reference&multi_query=K00797+red%0D%0AK00318+red%0D%0AK17839+red%0D%0AK01426+red%0D%0AK01611+green%0D%0AK00472+red%0D%0AK00811+blue%0D%0A
ko05214	Glioma	Human Diseases	21(1.42%)	161(0.75%)	0.00172	0.00907	TRIAE_CS42_7BL_TGACv1_576902_AA1859240,TRIAE_CS42_1DL_TGACv1_063491_AA0227870,TRIAE_CS42_1BL_TGACv1_030959_AA0104540,TRIAE_CS42_2BS_TGACv1_148148_AA0490920,TRIAE_CS42_2AS_TGACv1_112492_AA0339230,TRIAE_CS42_7DL_TGACv1_603035_AA1974260,TRIAE_CS42_2DS_TGACv1_178522_AA0597020,TRIAE_CS42_4AS_TGACv1_306607_AA1010970,TRIAE_CS42_7AL_TGACv1_558385_AA1792950,TRIAE_CS42_5AL_TGACv1_375888_AA1228470,TRIAE_CS4…	K04371,K02183,K04368,	http://www.kegg.jp/kegg-bin/show_pathway?scale=1.0&query=&map=ko05214&use=reference&multi_query=K04371+green%0D%0AK02183+green%0D%0AK04368+blue%0D%0A
ko04724	Glutamatergic synapse	Organismal Systems	20(1.35%)	175(0.82%)	0.00981	0.0294	TRIAE_CS42_7BL_TGACv1_576902_AA1859240,TRIAE_CS42_1DL_TGACv1_063491_AA0227870,TRIAE_CS42_1BL_TGACv1_030959_AA0104540,TRIAE_CS42_1BL_TGACv1_031802_AA0120860,TRIAE_CS42_U_TGACv1_643448_AA2132150,TRIAE_CS42_7DS_TGACv1_623505_AA2053940,TRIAE_CS42_3AS_TGACv1_210894_AA0681000,TRIAE_CS42_5AL_TGACv1_375466_AA1222230,TRIAE_CS42_7DL_TGACv1_603035_AA1974260,TRIAE_CS42_1BL_TGACv1_033553_AA0140340,TRIAE_CS42_…	K04371,K06268,K00910,K01115,K01915,	http://www.kegg.jp/kegg-bin/show_pathway?scale=1.0&query=&map=ko04724&use=reference&multi_query=K04371+green%0D%0AK06268+green%0D%0AK00910+red%0D%0AK01115+red%0D%0AK01915+blue%0D%0A
ko04713	Circadian entrainment	Organismal Systems	20(1.35%)	119(0.56%)	6.41e-05	0.000594	TRIAE_CS42_7BL_TGACv1_576902_AA1859240,TRIAE_CS42_1DL_TGACv1_063491_AA0227870,TRIAE_CS42_1BL_TGACv1_030959_AA0104540,TRIAE_CS42_2BS_TGACv1_148148_AA0490920,TRIAE_CS42_2AS_TGACv1_112492_AA0339230,TRIAE_CS42_7DL_TGACv1_603035_AA1974260,TRIAE_CS42_2DS_TGACv1_178522_AA0597020,TRIAE_CS42_4AS_TGACv1_306607_AA1010970,TRIAE_CS42_7AL_TGACv1_558385_AA1792950,TRIAE_CS42_5AL_TGACv1_375888_AA1228470,TRIAE_CS4…	K04371,K02183,	http://www.kegg.jp/kegg-bin/show_pathway?scale=1.0&query=&map=ko04713&use=reference&multi_query=K04371+green%0D%0AK02183+green%0D%0A
ko01051	Biosynthesis of ansamycins	Metabolism	2(0.13%)	7(0.03%)	0.0094	0.0291	TRIAE_CS42_7AS_TGACv1_569503_AA1817670,TRIAE_CS42_7DS_TGACv1_623048_AA2049060,	K00615,	http://www.kegg.jp/kegg-bin/show_pathway?scale=1.0&query=&map=ko01051&use=reference&multi_query=K00615+blue%0D%0A
ko00281	Geraniol degradation	Metabolism	2(0.13%)	7(0.03%)	0.0094	0.0291	TRIAE_CS42_5BL_TGACv1_405044_AA1318650,TRIAE_CS42_5AL_TGACv1_376171_AA1233180,	K01640,	http://www.kegg.jp/kegg-bin/show_pathway?scale=1.0&query=&map=ko00281&use=reference&multi_query=K01640+blue%0D%0A
ko00900	Terpenoid backbone biosynthesis	Metabolism	19(1.28%)	175(0.82%)	0.0189	0.0493	TRIAE_CS42_1BL_TGACv1_030872_AA0102760,TRIAE_CS42_1DL_TGACv1_062026_AA0207700,TRIAE_CS42_1AL_TGACv1_004824_AA0054220,TRIAE_CS42_3B_TGACv1_222670_AA0768760,TRIAE_CS42_6DL_TGACv1_529972_AA1719190,TRIAE_CS42_5BL_TGACv1_404154_AA1287150,TRIAE_CS42_6BL_TGACv1_500154_AA1600140,TRIAE_CS42_U_TGACv1_641298_AA2091200,TRIAE_CS42_7AL_TGACv1_556574_AA1766000,TRIAE_CS42_3DL_TGACv1_249045_AA0835850,TRIAE_CS42_7…	K01662,K15889,K10960,K00021,K14066,K00787,K00626,K15793,K11778,	http://www.kegg.jp/kegg-bin/show_pathway?scale=1.0&query=&map=ko00900&use=reference&multi_query=K01662+blue%0D%0AK15889+green%0D%0AK10960+blue%0D%0AK00021+red%0D%0AK14066+red%0D%0AK00787+green%0D%0AK00626+red%0D%0AK15793+red%0D%0AK11778+blue%0D%0A
ko04510	Focal adhesion	Cellular Processes	19(1.28%)	132(0.62%)	0.00076	0.00479	TRIAE_CS42_7BL_TGACv1_576902_AA1859240,TRIAE_CS42_1DL_TGACv1_063491_AA0227870,TRIAE_CS42_1BL_TGACv1_030959_AA0104540,TRIAE_CS42_7AS_TGACv1_570230_AA1832640,TRIAE_CS42_7DL_TGACv1_603035_AA1974260,TRIAE_CS42_7DS_TGACv1_626102_AA2066300,TRIAE_CS42_1DS_TGACv1_081344_AA0260090,TRIAE_CS42_7AL_TGACv1_558385_AA1792950,TRIAE_CS42_3B_TGACv1_221851_AA0751720,TRIAE_CS42_7BS_TGACv1_591972_AA1927110,TRIAE_CS42…	K04371,K04392,K06269,K04368,	http://www.kegg.jp/kegg-bin/show_pathway?scale=1.0&query=&map=ko04510&use=reference&multi_query=K04371+green%0D%0AK04392+blue%0D%0AK06269+green%0D%0AK04368+blue%0D%0A
ko04657	IL-17 signaling pathway		19(1.28%)	95(0.44%)	6.48e-06	8.66e-05	TRIAE_CS42_7BL_TGACv1_576902_AA1859240,TRIAE_CS42_1DL_TGACv1_063491_AA0227870,TRIAE_CS42_1BL_TGACv1_030959_AA0104540,TRIAE_CS42_3AL_TGACv1_196611_AA0661950,TRIAE_CS42_7DS_TGACv1_622763_AA2044980,TRIAE_CS42_7DL_TGACv1_603035_AA1974260,TRIAE_CS42_2AS_TGACv1_112882_AA0346490,TRIAE_CS42_7AL_TGACv1_558385_AA1792950,TRIAE_CS42_7AS_TGACv1_571863_AA1850400,TRIAE_CS42_3DL_TGACv1_250555_AA0870220,TRIAE_CS4…	K04371,K12890,K04079,	http://www.kegg.jp/kegg-bin/show_pathway?scale=1.0&query=&map=ko04657&use=reference&multi_query=K04371+green%0D%0AK12890+red%0D%0AK04079+red%0D%0A
ko04933	AGE-RAGE signaling pathway in diabetic complications		19(1.28%)	80(0.37%)	3.64e-07	7.15e-06	TRIAE_CS42_7BL_TGACv1_576902_AA1859240,TRIAE_CS42_1DL_TGACv1_063491_AA0227870,TRIAE_CS42_1BL_TGACv1_030959_AA0104540,TRIAE_CS42_7AS_TGACv1_570230_AA1832640,TRIAE_CS42_7DL_TGACv1_603035_AA1974260,TRIAE_CS42_2BS_TGACv1_146806_AA0473260,TRIAE_CS42_7AL_TGACv1_558385_AA1792950,TRIAE_CS42_1DS_TGACv1_081394_AA0260470,TRIAE_CS42_5BL_TGACv1_406373_AA1344690,TRIAE_CS42_2DS_TGACv1_177840_AA0585650,TRIAE_CS4…	K04371,K04392,K05857,	http://www.kegg.jp/kegg-bin/show_pathway?scale=1.0&query=&map=ko04933&use=reference&multi_query=K04371+green%0D%0AK04392+blue%0D%0AK05857+red%0D%0A
ko04020	Calcium signaling pathway	Environmental Information Processing	18(1.21%)	160(0.75%)	0.015	0.0412	TRIAE_CS42_1BL_TGACv1_031802_AA0120860,TRIAE_CS42_2BS_TGACv1_148148_AA0490920,TRIAE_CS42_2AS_TGACv1_112492_AA0339230,TRIAE_CS42_2BS_TGACv1_146806_AA0473260,TRIAE_CS42_2DS_TGACv1_178522_AA0597020,TRIAE_CS42_4AS_TGACv1_306607_AA1010970,TRIAE_CS42_5AL_TGACv1_375888_AA1228470,TRIAE_CS42_1DS_TGACv1_081394_AA0260470,TRIAE_CS42_3DS_TGACv1_272327_AA0919100,TRIAE_CS42_5BL_TGACv1_406373_AA1344690,TRIAE_CS4…	K06268,K02183,K05857,K05863,	http://www.kegg.jp/kegg-bin/show_pathway?scale=1.0&query=&map=ko04020&use=reference&multi_query=K06268+green%0D%0AK02183+green%0D%0AK05857+red%0D%0AK05863+blue%0D%0A
ko00400	Phenylalanine, tyrosine and tryptophan biosynthesis	Metabolism	18(1.21%)	148(0.69%)	0.00679	0.0246	TRIAE_CS42_2BL_TGACv1_129586_AA0389510,TRIAE_CS42_6AL_TGACv1_472802_AA1526140,TRIAE_CS42_3B_TGACv1_222193_AA0759610,TRIAE_CS42_4AS_TGACv1_310505_AA1031530,TRIAE_CS42_6AL_TGACv1_473429_AA1531040,TRIAE_CS42_1DL_TGACv1_062558_AA0216450,TRIAE_CS42_7BS_TGACv1_592169_AA1932350,TRIAE_CS42_7AS_TGACv1_570630_AA1838540,TRIAE_CS42_1AL_TGACv1_002125_AA0038880,TRIAE_CS42_5DL_TGACv1_438818_AA1468680,TRIAE_CS42…	K01658,K00891,K01695,K00815,K00811,K05359,K01609,K01626,	http://www.kegg.jp/kegg-bin/show_pathway?scale=1.0&query=&map=ko00400&use=reference&multi_query=K01658+red%0D%0AK00891+red%0D%0AK01695+blue%0D%0AK00815+green%0D%0AK00811+blue%0D%0AK05359+red%0D%0AK01609+red%0D%0AK01626+blue%0D%0A
ko05020	Prion diseases	Human Diseases	18(1.21%)	111(0.52%)	0.000212	0.00165	TRIAE_CS42_7BL_TGACv1_576902_AA1859240,TRIAE_CS42_7DL_TGACv1_602770_AA1968180,TRIAE_CS42_1DL_TGACv1_063491_AA0227870,TRIAE_CS42_1BL_TGACv1_030959_AA0104540,TRIAE_CS42_7AL_TGACv1_557214_AA1778230,TRIAE_CS42_7BL_TGACv1_578150_AA1890160,TRIAE_CS42_7DL_TGACv1_603035_AA1974260,TRIAE_CS42_2DL_TGACv1_160666_AA0552910,TRIAE_CS42_7AL_TGACv1_558385_AA1792950,TRIAE_CS42_2AL_TGACv1_093757_AA0286160,TRIAE_CS4…	K04371,K04565,K09553,K04368,	http://www.kegg.jp/kegg-bin/show_pathway?scale=1.0&query=&map=ko05020&use=reference&multi_query=K04371+green%0D%0AK04565+blue%0D%0AK09553+red%0D%0AK04368+blue%0D%0A
ko04380	Osteoclast differentiation	Organismal Systems	17(1.15%)	139(0.65%)	0.00757	0.0263	TRIAE_CS42_7BL_TGACv1_576902_AA1859240,TRIAE_CS42_1DL_TGACv1_063491_AA0227870,TRIAE_CS42_1BL_TGACv1_030959_AA0104540,TRIAE_CS42_1BL_TGACv1_031802_AA0120860,TRIAE_CS42_7AS_TGACv1_570230_AA1832640,TRIAE_CS42_4AS_TGACv1_308481_AA1028160,TRIAE_CS42_7DL_TGACv1_603035_AA1974260,TRIAE_CS42_7AL_TGACv1_558385_AA1792950,TRIAE_CS42_7AL_TGACv1_556562_AA1765430,TRIAE_CS42_1BL_TGACv1_032512_AA0130820,TRIAE_CS4…	K04371,K06268,K04392,K14379,K04368,	http://www.kegg.jp/kegg-bin/show_pathway?scale=1.0&query=&map=ko04380&use=reference&multi_query=K04371+green%0D%0AK06268+green%0D%0AK04392+blue%0D%0AK14379+blue%0D%0AK04368+blue%0D%0A
ko04540	Gap junction	Cellular Processes	17(1.15%)	133(0.62%)	0.00479	0.0188	TRIAE_CS42_7BL_TGACv1_576902_AA1859240,TRIAE_CS42_1DL_TGACv1_063491_AA0227870,TRIAE_CS42_1BL_TGACv1_030959_AA0104540,TRIAE_CS42_2BL_TGACv1_129636_AA0391250,TRIAE_CS42_2AL_TGACv1_093635_AA0284130,TRIAE_CS42_5DL_TGACv1_435042_AA1445220,TRIAE_CS42_7DL_TGACv1_603035_AA1974260,TRIAE_CS42_7AL_TGACv1_558385_AA1792950,TRIAE_CS42_2DL_TGACv1_158500_AA0520300,TRIAE_CS42_7AL_TGACv1_556562_AA1765430,TRIAE_CS4…	K04371,K04420,K07375,K04368,	http://www.kegg.jp/kegg-bin/show_pathway?scale=1.0&query=&map=ko04540&use=reference&multi_query=K04371+green%0D%0AK04420+red%0D%0AK07375+green%0D%0AK04368+blue%0D%0A
ko05132	Salmonella infection	Human Diseases	17(1.15%)	125(0.58%)	0.00244	0.0111	TRIAE_CS42_7BL_TGACv1_576902_AA1859240,TRIAE_CS42_1DL_TGACv1_063491_AA0227870,TRIAE_CS42_1BL_TGACv1_030959_AA0104540,TRIAE_CS42_7AS_TGACv1_570230_AA1832640,TRIAE_CS42_7DL_TGACv1_603035_AA1974260,TRIAE_CS42_7AL_TGACv1_558385_AA1792950,TRIAE_CS42_3DL_TGACv1_250782_AA0873100,TRIAE_CS42_7AL_TGACv1_556562_AA1765430,TRIAE_CS42_3AS_TGACv1_212026_AA0696870,TRIAE_CS42_7BL_TGACv1_577054_AA1864260,TRIAE_CS4…	K04371,K04392,K07897,K05756,K05747,	http://www.kegg.jp/kegg-bin/show_pathway?scale=1.0&query=&map=ko05132&use=reference&multi_query=K04371+green%0D%0AK04392+blue%0D%0AK07897+red%0D%0AK05756+red%0D%0AK05747+blue%0D%0A
ko04115	p53 signaling pathway	Cellular Processes	17(1.15%)	119(0.56%)	0.00139	0.00774	TRIAE_CS42_6AL_TGACv1_472319_AA1520820,TRIAE_CS42_3AL_TGACv1_196100_AA0657300,TRIAE_CS42_3B_TGACv1_224806_AA0801770,TRIAE_CS42_6DL_TGACv1_527411_AA1703570,TRIAE_CS42_3DL_TGACv1_249089_AA0837260,TRIAE_CS42_1DL_TGACv1_062483_AA0215050,TRIAE_CS42_6BL_TGACv1_501458_AA1617730,TRIAE_CS42_7AS_TGACv1_569826_AA1824850,TRIAE_CS42_1DL_TGACv1_061746_AA0202810,TRIAE_CS42_7DS_TGACv1_621388_AA2013870,TRIAE_CS42…	K10143,K08738,K10808,K10144,K10140,K04506,	http://www.kegg.jp/kegg-bin/show_pathway?scale=1.0&query=&map=ko04115&use=reference&multi_query=K10143+blue%0D%0AK08738+red%0D%0AK10808+red%0D%0AK10144+blue%0D%0AK10140+blue%0D%0AK04506+red%0D%0A
ko04062	Chemokine signaling pathway	Organismal Systems	17(1.15%)	113(0.53%)	0.000752	0.00479	TRIAE_CS42_7BL_TGACv1_576902_AA1859240,TRIAE_CS42_1DL_TGACv1_063491_AA0227870,TRIAE_CS42_1BL_TGACv1_030959_AA0104540,TRIAE_CS42_U_TGACv1_643448_AA2132150,TRIAE_CS42_7DS_TGACv1_623505_AA2053940,TRIAE_CS42_7AS_TGACv1_570230_AA1832640,TRIAE_CS42_7DL_TGACv1_603035_AA1974260,TRIAE_CS42_7AL_TGACv1_558385_AA1792950,TRIAE_CS42_7AL_TGACv1_556562_AA1765430,TRIAE_CS42_1BL_TGACv1_032512_AA0130820,TRIAE_CS42_…	K04371,K00910,K04392,K04368,K05747,	http://www.kegg.jp/kegg-bin/show_pathway?scale=1.0&query=&map=ko04062&use=reference&multi_query=K04371+green%0D%0AK00910+red%0D%0AK04392+blue%0D%0AK04368+blue%0D%0AK05747+blue%0D%0A
ko04659	Th17 cell differentiation		17(1.15%)	108(0.50%)	0.000431	0.00299	TRIAE_CS42_7BL_TGACv1_576902_AA1859240,TRIAE_CS42_1DL_TGACv1_063491_AA0227870,TRIAE_CS42_1BL_TGACv1_030959_AA0104540,TRIAE_CS42_1BL_TGACv1_031802_AA0120860,TRIAE_CS42_7DS_TGACv1_622763_AA2044980,TRIAE_CS42_7DL_TGACv1_603035_AA1974260,TRIAE_CS42_2AS_TGACv1_112882_AA0346490,TRIAE_CS42_7AL_TGACv1_558385_AA1792950,TRIAE_CS42_7AS_TGACv1_571863_AA1850400,TRIAE_CS42_7AL_TGACv1_556562_AA1765430,TRIAE_CS4…	K04371,K06268,K04079,	http://www.kegg.jp/kegg-bin/show_pathway?scale=1.0&query=&map=ko04659&use=reference&multi_query=K04371+green%0D%0AK06268+green%0D%0AK04079+red%0D%0A
ko04662	B cell receptor signaling pathway	Organismal Systems	16(1.08%)	138(0.65%)	0.0148	0.041	TRIAE_CS42_7BL_TGACv1_576902_AA1859240,TRIAE_CS42_1DL_TGACv1_063491_AA0227870,TRIAE_CS42_1BL_TGACv1_030959_AA0104540,TRIAE_CS42_1BL_TGACv1_031802_AA0120860,TRIAE_CS42_7AS_TGACv1_570230_AA1832640,TRIAE_CS42_7DL_TGACv1_603035_AA1974260,TRIAE_CS42_7AL_TGACv1_558385_AA1792950,TRIAE_CS42_7AL_TGACv1_556562_AA1765430,TRIAE_CS42_1BL_TGACv1_032512_AA0130820,TRIAE_CS42_U_TGACv1_641980_AA2108810,TRIAE_CS42_…	K04371,K06268,K04392,K04368,	http://www.kegg.jp/kegg-bin/show_pathway?scale=1.0&query=&map=ko04662&use=reference&multi_query=K04371+green%0D%0AK06268+green%0D%0AK04392+blue%0D%0AK04368+blue%0D%0A
ko04370	VEGF signaling pathway	Environmental Information Processing	16(1.08%)	135(0.63%)	0.0121	0.0351	TRIAE_CS42_7BL_TGACv1_576902_AA1859240,TRIAE_CS42_1DL_TGACv1_063491_AA0227870,TRIAE_CS42_1BL_TGACv1_030959_AA0104540,TRIAE_CS42_1BL_TGACv1_031802_AA0120860,TRIAE_CS42_7AS_TGACv1_570230_AA1832640,TRIAE_CS42_7DL_TGACv1_603035_AA1974260,TRIAE_CS42_7AL_TGACv1_558385_AA1792950,TRIAE_CS42_7AL_TGACv1_556562_AA1765430,TRIAE_CS42_1BL_TGACv1_032512_AA0130820,TRIAE_CS42_U_TGACv1_641980_AA2108810,TRIAE_CS42_…	K04371,K06268,K04392,K04368,	http://www.kegg.jp/kegg-bin/show_pathway?scale=1.0&query=&map=ko04370&use=reference&multi_query=K04371+green%0D%0AK06268+green%0D%0AK04392+blue%0D%0AK04368+blue%0D%0A
ko04650	Natural killer cell mediated cytotoxicity	Organismal Systems	16(1.08%)	129(0.60%)	0.00782	0.0264	TRIAE_CS42_7BL_TGACv1_576902_AA1859240,TRIAE_CS42_1DL_TGACv1_063491_AA0227870,TRIAE_CS42_1BL_TGACv1_030959_AA0104540,TRIAE_CS42_1BL_TGACv1_031802_AA0120860,TRIAE_CS42_7AS_TGACv1_570230_AA1832640,TRIAE_CS42_7DL_TGACv1_603035_AA1974260,TRIAE_CS42_7AL_TGACv1_558385_AA1792950,TRIAE_CS42_7AL_TGACv1_556562_AA1765430,TRIAE_CS42_1BL_TGACv1_032512_AA0130820,TRIAE_CS42_U_TGACv1_641980_AA2108810,TRIAE_CS42_…	K04371,K06268,K04392,K04368,	http://www.kegg.jp/kegg-bin/show_pathway?scale=1.0&query=&map=ko04650&use=reference&multi_query=K04371+green%0D%0AK06268+green%0D%0AK04392+blue%0D%0AK04368+blue%0D%0A
ko05031	Amphetamine addiction	Human Diseases	16(1.08%)	129(0.60%)	0.00782	0.0264	TRIAE_CS42_1BL_TGACv1_031802_AA0120860,TRIAE_CS42_2BS_TGACv1_148148_AA0490920,TRIAE_CS42_2AS_TGACv1_112492_AA0339230,TRIAE_CS42_7DS_TGACv1_626102_AA2066300,TRIAE_CS42_2DS_TGACv1_178522_AA0597020,TRIAE_CS42_4AS_TGACv1_306607_AA1010970,TRIAE_CS42_1DS_TGACv1_081344_AA0260090,TRIAE_CS42_5AL_TGACv1_375888_AA1228470,TRIAE_CS42_3B_TGACv1_221851_AA0751720,TRIAE_CS42_7BS_TGACv1_591972_AA1927110,TRIAE_CS42…	K06268,K02183,K06269,	http://www.kegg.jp/kegg-bin/show_pathway?scale=1.0&query=&map=ko05031&use=reference&multi_query=K06268+green%0D%0AK02183+green%0D%0AK06269+green%0D%0A
ko05210	Colorectal cancer	Human Diseases	16(1.08%)	127(0.59%)	0.00671	0.0246	TRIAE_CS42_7BL_TGACv1_576902_AA1859240,TRIAE_CS42_1DL_TGACv1_063491_AA0227870,TRIAE_CS42_1BL_TGACv1_030959_AA0104540,TRIAE_CS42_1DL_TGACv1_062483_AA0215050,TRIAE_CS42_7AS_TGACv1_570230_AA1832640,TRIAE_CS42_7DL_TGACv1_603035_AA1974260,TRIAE_CS42_7AL_TGACv1_558385_AA1792950,TRIAE_CS42_7AL_TGACv1_556562_AA1765430,TRIAE_CS42_1BL_TGACv1_032323_AA0128400,TRIAE_CS42_1BL_TGACv1_032512_AA0130820,TRIAE_CS4…	K04371,K08738,K04392,K04368,	http://www.kegg.jp/kegg-bin/show_pathway?scale=1.0&query=&map=ko05210&use=reference&multi_query=K04371+green%0D%0AK08738+red%0D%0AK04392+blue%0D%0AK04368+blue%0D%0A
ko05131	Shigellosis	Human Diseases	16(1.08%)	124(0.58%)	0.00527	0.0202	TRIAE_CS42_7BL_TGACv1_576902_AA1859240,TRIAE_CS42_1DL_TGACv1_063491_AA0227870,TRIAE_CS42_1BL_TGACv1_030959_AA0104540,TRIAE_CS42_7AS_TGACv1_570230_AA1832640,TRIAE_CS42_5AL_TGACv1_373996_AA1187140,TRIAE_CS42_7DL_TGACv1_603035_AA1974260,TRIAE_CS42_7AL_TGACv1_558385_AA1792950,TRIAE_CS42_7AL_TGACv1_556562_AA1765430,TRIAE_CS42_7BL_TGACv1_577054_AA1864260,TRIAE_CS42_1BL_TGACv1_032512_AA0130820,TRIAE_CS4…	K04371,K04392,K12836,K05756,K05747,	http://www.kegg.jp/kegg-bin/show_pathway?scale=1.0&query=&map=ko05131&use=reference&multi_query=K04371+green%0D%0AK04392+blue%0D%0AK12836+red%0D%0AK05756+red%0D%0AK05747+blue%0D%0A
ko04930	Type II diabetes mellitus	Human Diseases	16(1.08%)	120(0.56%)	0.00376	0.0155	TRIAE_CS42_7BL_TGACv1_576902_AA1859240,TRIAE_CS42_1DL_TGACv1_063491_AA0227870,TRIAE_CS42_1BL_TGACv1_030959_AA0104540,TRIAE_CS42_3DL_TGACv1_251678_AA0883730,TRIAE_CS42_3B_TGACv1_225183_AA0805920,TRIAE_CS42_1AL_TGACv1_001075_AA0024540,TRIAE_CS42_7DL_TGACv1_603035_AA1974260,TRIAE_CS42_7AL_TGACv1_558385_AA1792950,TRIAE_CS42_7AL_TGACv1_556562_AA1765430,TRIAE_CS42_3AL_TGACv1_194363_AA0631810,TRIAE_CS42…	K04371,K00844,K00873,	http://www.kegg.jp/kegg-bin/show_pathway?scale=1.0&query=&map=ko04930&use=reference&multi_query=K04371+green%0D%0AK00844+red%0D%0AK00873+red%0D%0A
ko04214	Apoptosis - fly		16(1.08%)	112(0.52%)	0.00179	0.00907	TRIAE_CS42_7BL_TGACv1_576902_AA1859240,TRIAE_CS42_1DL_TGACv1_063491_AA0227870,TRIAE_CS42_1BL_TGACv1_030959_AA0104540,TRIAE_CS42_1DL_TGACv1_062483_AA0215050,TRIAE_CS42_7DL_TGACv1_603035_AA1974260,TRIAE_CS42_7AL_TGACv1_557629_AA1784260,TRIAE_CS42_7AL_TGACv1_558385_AA1792950,TRIAE_CS42_7AL_TGACv1_556562_AA1765430,TRIAE_CS42_2BL_TGACv1_131164_AA0423540,TRIAE_CS42_1BL_TGACv1_032323_AA0128400,TRIAE_CS4…	K04371,K08738,K10798,K03386,	http://www.kegg.jp/kegg-bin/show_pathway?scale=1.0&query=&map=ko04214&use=reference&multi_query=K04371+green%0D%0AK08738+red%0D%0AK10798+red%0D%0AK03386+blue%0D%0A
ko00906	Carotenoid biosynthesis	Metabolism	16(1.08%)	107(0.50%)	0.00107	0.00629	TRIAE_CS42_6BL_TGACv1_500437_AA1604620,TRIAE_CS42_4DL_TGACv1_343518_AA1135780,TRIAE_CS42_7BL_TGACv1_577069_AA1865150,TRIAE_CS42_6BS_TGACv1_513174_AA1632970,TRIAE_CS42_2BL_TGACv1_131423_AA0427530,TRIAE_CS42_4BS_TGACv1_327915_AA1078530,TRIAE_CS42_4BL_TGACv1_320626_AA1045020,TRIAE_CS42_7DL_TGACv1_602786_AA1968580,TRIAE_CS42_6DL_TGACv1_526851_AA1693450,TRIAE_CS42_3B_TGACv1_221427_AA0740510,TRIAE_CS42…	K15747,K15746,K02291,K06443,K09843,K06444,K09841,K09842,	http://www.kegg.jp/kegg-bin/show_pathway?scale=1.0&query=&map=ko00906&use=reference&multi_query=K15747+red%0D%0AK15746+green%0D%0AK02291+blue%0D%0AK06443+blue%0D%0AK09843+blue%0D%0AK06444+blue%0D%0AK09841+red%0D%0AK09842+red%0D%0A
ko04611	Platelet activation	Organismal Systems	16(1.08%)	88(0.41%)	9.85e-05	0.000866	TRIAE_CS42_7BL_TGACv1_576902_AA1859240,TRIAE_CS42_1DL_TGACv1_063491_AA0227870,TRIAE_CS42_1BL_TGACv1_030959_AA0104540,TRIAE_CS42_7DL_TGACv1_603035_AA1974260,TRIAE_CS42_7DS_TGACv1_626102_AA2066300,TRIAE_CS42_1DS_TGACv1_081344_AA0260090,TRIAE_CS42_7AL_TGACv1_558385_AA1792950,TRIAE_CS42_3B_TGACv1_221851_AA0751720,TRIAE_CS42_7BS_TGACv1_591972_AA1927110,TRIAE_CS42_1BS_TGACv1_049648_AA0158800,TRIAE_CS42…	K04371,K06269,	http://www.kegg.jp/kegg-bin/show_pathway?scale=1.0&query=&map=ko04611&use=reference&multi_query=K04371+green%0D%0AK06269+green%0D%0A
ko05211	Renal cell carcinoma	Human Diseases	14(0.94%)	118(0.55%)	0.0163	0.0444	TRIAE_CS42_7BL_TGACv1_576902_AA1859240,TRIAE_CS42_1DL_TGACv1_063491_AA0227870,TRIAE_CS42_1BL_TGACv1_030959_AA0104540,TRIAE_CS42_7AS_TGACv1_570230_AA1832640,TRIAE_CS42_7DL_TGACv1_603035_AA1974260,TRIAE_CS42_7AL_TGACv1_558385_AA1792950,TRIAE_CS42_7AL_TGACv1_556562_AA1765430,TRIAE_CS42_1BL_TGACv1_032512_AA0130820,TRIAE_CS42_U_TGACv1_641980_AA2108810,TRIAE_CS42_1AL_TGACv1_001596_AA0032670,TRIAE_CS42_…	K04371,K04392,K04368,	http://www.kegg.jp/kegg-bin/show_pathway?scale=1.0&query=&map=ko05211&use=reference&multi_query=K04371+green%0D%0AK04392+blue%0D%0AK04368+blue%0D%0A
ko05212	Pancreatic cancer	Human Diseases	14(0.94%)	113(0.53%)	0.0113	0.0333	TRIAE_CS42_7BL_TGACv1_576902_AA1859240,TRIAE_CS42_1DL_TGACv1_063491_AA0227870,TRIAE_CS42_1BL_TGACv1_030959_AA0104540,TRIAE_CS42_7AS_TGACv1_570230_AA1832640,TRIAE_CS42_7DL_TGACv1_603035_AA1974260,TRIAE_CS42_7AL_TGACv1_558385_AA1792950,TRIAE_CS42_7AL_TGACv1_556562_AA1765430,TRIAE_CS42_1BL_TGACv1_032512_AA0130820,TRIAE_CS42_U_TGACv1_641980_AA2108810,TRIAE_CS42_1AL_TGACv1_001596_AA0032670,TRIAE_CS42_…	K04371,K04392,K04368,	http://www.kegg.jp/kegg-bin/show_pathway?scale=1.0&query=&map=ko05212&use=reference&multi_query=K04371+green%0D%0AK04392+blue%0D%0AK04368+blue%0D%0A
ko04520	Adherens junction	Cellular Processes	14(0.94%)	110(0.51%)	0.00887	0.0285	TRIAE_CS42_7BL_TGACv1_576902_AA1859240,TRIAE_CS42_1DL_TGACv1_063491_AA0227870,TRIAE_CS42_1BL_TGACv1_030959_AA0104540,TRIAE_CS42_7AS_TGACv1_570230_AA1832640,TRIAE_CS42_7DL_TGACv1_603035_AA1974260,TRIAE_CS42_7AL_TGACv1_558385_AA1792950,TRIAE_CS42_7AL_TGACv1_556562_AA1765430,TRIAE_CS42_1BL_TGACv1_032512_AA0130820,TRIAE_CS42_U_TGACv1_641980_AA2108810,TRIAE_CS42_1AL_TGACv1_001596_AA0032670,TRIAE_CS42_…	K04371,K04392,K05747,	http://www.kegg.jp/kegg-bin/show_pathway?scale=1.0&query=&map=ko04520&use=reference&multi_query=K04371+green%0D%0AK04392+blue%0D%0AK05747+blue%0D%0A
ko04723	Retrograde endocannabinoid signaling	Organismal Systems	14(0.94%)	95(0.44%)	0.00219	0.0105	TRIAE_CS42_7BL_TGACv1_576902_AA1859240,TRIAE_CS42_1DL_TGACv1_063491_AA0227870,TRIAE_CS42_1BL_TGACv1_030959_AA0104540,TRIAE_CS42_7DL_TGACv1_603035_AA1974260,TRIAE_CS42_7AL_TGACv1_558385_AA1792950,TRIAE_CS42_U_TGACv1_643208_AA2128950,TRIAE_CS42_6DL_TGACv1_528209_AA1712530,TRIAE_CS42_7AL_TGACv1_556562_AA1765430,TRIAE_CS42_2AL_TGACv1_096993_AA0322470,TRIAE_CS42_1BL_TGACv1_032512_AA0130820,TRIAE_CS42_…	K04371,K01054,K15015,	http://www.kegg.jp/kegg-bin/show_pathway?scale=1.0&query=&map=ko04723&use=reference&multi_query=K04371+green%0D%0AK01054+red%0D%0AK15015+green%0D%0A
ko04664	Fc epsilon RI signaling pathway	Organismal Systems	14(0.94%)	93(0.43%)	0.00177	0.00907	TRIAE_CS42_7BL_TGACv1_576902_AA1859240,TRIAE_CS42_1DL_TGACv1_063491_AA0227870,TRIAE_CS42_1BL_TGACv1_030959_AA0104540,TRIAE_CS42_7AS_TGACv1_570230_AA1832640,TRIAE_CS42_7DL_TGACv1_603035_AA1974260,TRIAE_CS42_7AL_TGACv1_558385_AA1792950,TRIAE_CS42_7AL_TGACv1_556562_AA1765430,TRIAE_CS42_1BL_TGACv1_032512_AA0130820,TRIAE_CS42_U_TGACv1_641980_AA2108810,TRIAE_CS42_1AL_TGACv1_001596_AA0032670,TRIAE_CS42_…	K04371,K04392,K04368,	http://www.kegg.jp/kegg-bin/show_pathway?scale=1.0&query=&map=ko04664&use=reference&multi_query=K04371+green%0D%0AK04392+blue%0D%0AK04368+blue%0D%0A
ko04750	Inflammatory mediator regulation of TRP channels	Organismal Systems	14(0.94%)	90(0.42%)	0.00126	0.00712	TRIAE_CS42_2BS_TGACv1_148148_AA0490920,TRIAE_CS42_2AS_TGACv1_112492_AA0339230,TRIAE_CS42_7DS_TGACv1_626102_AA2066300,TRIAE_CS42_2DS_TGACv1_178522_AA0597020,TRIAE_CS42_4AS_TGACv1_306607_AA1010970,TRIAE_CS42_1DS_TGACv1_081344_AA0260090,TRIAE_CS42_5AL_TGACv1_375888_AA1228470,TRIAE_CS42_3B_TGACv1_221851_AA0751720,TRIAE_CS42_7BS_TGACv1_591972_AA1927110,TRIAE_CS42_1BS_TGACv1_049648_AA0158800,TRIAE_CS42…	K02183,K06269,	http://www.kegg.jp/kegg-bin/show_pathway?scale=1.0&query=&map=ko04750&use=reference&multi_query=K02183+green%0D%0AK06269+green%0D%0A
ko04550	Signaling pathways regulating pluripotency of stem cells	Cellular Processes	14(0.94%)	87(0.41%)	0.000878	0.00536	TRIAE_CS42_7BL_TGACv1_576902_AA1859240,TRIAE_CS42_1DL_TGACv1_063491_AA0227870,TRIAE_CS42_1BL_TGACv1_030959_AA0104540,TRIAE_CS42_7DL_TGACv1_603035_AA1974260,TRIAE_CS42_7AL_TGACv1_558385_AA1792950,TRIAE_CS42_7AL_TGACv1_556562_AA1765430,TRIAE_CS42_7DS_TGACv1_623664_AA2055150,TRIAE_CS42_1BL_TGACv1_032512_AA0130820,TRIAE_CS42_U_TGACv1_641980_AA2108810,TRIAE_CS42_1AL_TGACv1_001596_AA0032670,TRIAE_CS42_…	K04371,K11138,K04368,	http://www.kegg.jp/kegg-bin/show_pathway?scale=1.0&query=&map=ko04550&use=reference&multi_query=K04371+green%0D%0AK11138+red%0D%0AK04368+blue%0D%0A
ko05014	Amyotrophic lateral sclerosis (ALS)	Human Diseases	13(0.88%)	93(0.43%)	0.00472	0.0188	TRIAE_CS42_7DL_TGACv1_602770_AA1968180,TRIAE_CS42_1DL_TGACv1_062483_AA0215050,TRIAE_CS42_7AL_TGACv1_557214_AA1778230,TRIAE_CS42_7BL_TGACv1_578150_AA1890160,TRIAE_CS42_1BL_TGACv1_031802_AA0120860,TRIAE_CS42_U_TGACv1_642417_AA2117310,TRIAE_CS42_2AL_TGACv1_094754_AA0302630,TRIAE_CS42_2BL_TGACv1_129358_AA0380110,TRIAE_CS42_7AS_TGACv1_570230_AA1832640,TRIAE_CS42_4DL_TGACv1_343177_AA1131150,TRIAE_CS42_…	K04565,K08738,K06268,K04569,K04392,K03781,	http://www.kegg.jp/kegg-bin/show_pathway?scale=1.0&query=&map=ko05014&use=reference&multi_query=K04565+blue%0D%0AK08738+red%0D%0AK06268+green%0D%0AK04569+blue%0D%0AK04392+blue%0D%0AK03781+blue%0D%0A
ko04658	Th1 and Th2 cell differentiation		13(0.88%)	89(0.42%)	0.00314	0.014	TRIAE_CS42_7BL_TGACv1_576902_AA1859240,TRIAE_CS42_1DL_TGACv1_063491_AA0227870,TRIAE_CS42_1BL_TGACv1_030959_AA0104540,TRIAE_CS42_1BL_TGACv1_031802_AA0120860,TRIAE_CS42_7DL_TGACv1_603035_AA1974260,TRIAE_CS42_7AL_TGACv1_558385_AA1792950,TRIAE_CS42_7AL_TGACv1_556562_AA1765430,TRIAE_CS42_1BL_TGACv1_032512_AA0130820,TRIAE_CS42_U_TGACv1_641980_AA2108810,TRIAE_CS42_1AL_TGACv1_001596_AA0032670,TRIAE_CS42_…	K04371,K06268,	http://www.kegg.jp/kegg-bin/show_pathway?scale=1.0&query=&map=ko04658&use=reference&multi_query=K04371+green%0D%0AK06268+green%0D%0A
ko05152	Tuberculosis	Human Diseases	128(8.64%)	1146(5.36%)	2.36e-08	7.88e-07	TRIAE_CS42_4BL_TGACv1_320561_AA1043350,TRIAE_CS42_7DS_TGACv1_622006_AA2031000,TRIAE_CS42_6BL_TGACv1_509328_AA1629790,TRIAE_CS42_5AL_TGACv1_377317_AA1245860,TRIAE_CS42_7BL_TGACv1_576902_AA1859240,TRIAE_CS42_1DL_TGACv1_063491_AA0227870,TRIAE_CS42_1BL_TGACv1_030959_AA0104540,TRIAE_CS42_1DL_TGACv1_062483_AA0215050,TRIAE_CS42_1BL_TGACv1_031802_AA0120860,TRIAE_CS42_7AL_TGACv1_558015_AA1789030,TRIAE_CS4…	K04733,K04730,K04371,K08738,K06268,K08065,K02183,K02154,K04077,K08064,K07897,	http://www.kegg.jp/kegg-bin/show_pathway?scale=1.0&query=&map=ko05152&use=reference&multi_query=K04733+green%0D%0AK04730+green%0D%0AK04371+green%0D%0AK08738+red%0D%0AK06268+green%0D%0AK08065+green%0D%0AK02183+green%0D%0AK02154+red%0D%0AK04077+green%0D%0AK08064+green%0D%0AK07897+red%0D%0A
ko05145	Toxoplasmosis	Human Diseases	121(8.16%)	1018(4.76%)	1.51e-09	1.01e-07	TRIAE_CS42_4BL_TGACv1_320561_AA1043350,TRIAE_CS42_7DS_TGACv1_622006_AA2031000,TRIAE_CS42_U_TGACv1_641632_AA2100090,TRIAE_CS42_6BL_TGACv1_509328_AA1629790,TRIAE_CS42_5AL_TGACv1_377317_AA1245860,TRIAE_CS42_7BL_TGACv1_576902_AA1859240,TRIAE_CS42_1DL_TGACv1_063491_AA0227870,TRIAE_CS42_1BL_TGACv1_030959_AA0104540,TRIAE_CS42_5AL_TGACv1_375975_AA1229860,TRIAE_CS42_1DL_TGACv1_062483_AA0215050,TRIAE_CS42_…	K04733,K13412,K04730,K04371,K08738,K03283,	http://www.kegg.jp/kegg-bin/show_pathway?scale=1.0&query=&map=ko05145&use=reference&multi_query=K04733+green%0D%0AK13412+green%0D%0AK04730+green%0D%0AK04371+green%0D%0AK08738+red%0D%0AK03283+red%0D%0A
ko04626	Plant-pathogen interaction	Organismal Systems	120(8.10%)	944(4.41%)	2.58e-11	4.3e-09	TRIAE_CS42_3DL_TGACv1_249459_AA0849260,TRIAE_CS42_U_TGACv1_641632_AA2100090,TRIAE_CS42_7AS_TGACv1_570369_AA1834620,TRIAE_CS42_2DS_TGACv1_179267_AA0605750,TRIAE_CS42_2DL_TGACv1_162013_AA0561490,TRIAE_CS42_3AL_TGACv1_194505_AA0634480,TRIAE_CS42_4AS_TGACv1_307106_AA1017050,TRIAE_CS42_2BS_TGACv1_147972_AA0489490,TRIAE_CS42_7BS_TGACv1_592250_AA1934340,TRIAE_CS42_1AS_TGACv1_020088_AA0074610,TRIAE_CS42_…	K13424,K13412,K13457,K13430,K13448,K13429,K05391,K13414,K13436,K13413,K13473,K02183,K04079,K13459,K13456,K13425,K13420,K13449,K04368,	http://www.kegg.jp/kegg-bin/show_pathway?scale=1.0&query=&map=ko04626&use=reference&multi_query=K13424+green%0D%0AK13412+green%0D%0AK13457+green%0D%0AK13430+green%0D%0AK13448+green%0D%0AK13429+red%0D%0AK05391+red%0D%0AK13414+green%0D%0AK13436+green%0D%0AK13413+green%0D%0AK13473+red%0D%0AK02183+green%0D%0AK04079+red%0D%0AK13459+green%0D%0AK13456+red%0D%0AK13425+blue%0D%0AK13420+blue%0D%0AK13449+bl…
ko05213	Endometrial cancer	Human Diseases	12(0.81%)	94(0.44%)	0.0127	0.0366	TRIAE_CS42_7BL_TGACv1_576902_AA1859240,TRIAE_CS42_1DL_TGACv1_063491_AA0227870,TRIAE_CS42_1BL_TGACv1_030959_AA0104540,TRIAE_CS42_7DL_TGACv1_603035_AA1974260,TRIAE_CS42_7AL_TGACv1_558385_AA1792950,TRIAE_CS42_7AL_TGACv1_556562_AA1765430,TRIAE_CS42_1BL_TGACv1_032512_AA0130820,TRIAE_CS42_U_TGACv1_641980_AA2108810,TRIAE_CS42_1AL_TGACv1_001596_AA0032670,TRIAE_CS42_1DL_TGACv1_061695_AA0201870,TRIAE_CS42_…	K04371,K04368,	http://www.kegg.jp/kegg-bin/show_pathway?scale=1.0&query=&map=ko05213&use=reference&multi_query=K04371+green%0D%0AK04368+blue%0D%0A
ko05223	Non-small cell lung cancer	Human Diseases	12(0.81%)	93(0.43%)	0.0117	0.0342	TRIAE_CS42_7BL_TGACv1_576902_AA1859240,TRIAE_CS42_1DL_TGACv1_063491_AA0227870,TRIAE_CS42_1BL_TGACv1_030959_AA0104540,TRIAE_CS42_7DL_TGACv1_603035_AA1974260,TRIAE_CS42_7AL_TGACv1_558385_AA1792950,TRIAE_CS42_7AL_TGACv1_556562_AA1765430,TRIAE_CS42_1BL_TGACv1_032512_AA0130820,TRIAE_CS42_U_TGACv1_641980_AA2108810,TRIAE_CS42_1AL_TGACv1_001596_AA0032670,TRIAE_CS42_1DL_TGACv1_061695_AA0201870,TRIAE_CS42_…	K04371,K04368,	http://www.kegg.jp/kegg-bin/show_pathway?scale=1.0&query=&map=ko05223&use=reference&multi_query=K04371+green%0D%0AK04368+blue%0D%0A
ko05221	Acute myeloid leukemia	Human Diseases	12(0.81%)	91(0.43%)	0.0098	0.0294	TRIAE_CS42_7BL_TGACv1_576902_AA1859240,TRIAE_CS42_1DL_TGACv1_063491_AA0227870,TRIAE_CS42_1BL_TGACv1_030959_AA0104540,TRIAE_CS42_7DL_TGACv1_603035_AA1974260,TRIAE_CS42_7AL_TGACv1_558385_AA1792950,TRIAE_CS42_7AL_TGACv1_556562_AA1765430,TRIAE_CS42_1BL_TGACv1_032512_AA0130820,TRIAE_CS42_U_TGACv1_641980_AA2108810,TRIAE_CS42_1AL_TGACv1_001596_AA0032670,TRIAE_CS42_1DL_TGACv1_061695_AA0201870,TRIAE_CS42_…	K04371,K04368,	http://www.kegg.jp/kegg-bin/show_pathway?scale=1.0&query=&map=ko05221&use=reference&multi_query=K04371+green%0D%0AK04368+blue%0D%0A
ko04730	Long-term depression	Organismal Systems	12(0.81%)	90(0.42%)	0.00895	0.0285	TRIAE_CS42_7BL_TGACv1_576902_AA1859240,TRIAE_CS42_1DL_TGACv1_063491_AA0227870,TRIAE_CS42_1BL_TGACv1_030959_AA0104540,TRIAE_CS42_7DL_TGACv1_603035_AA1974260,TRIAE_CS42_7AL_TGACv1_558385_AA1792950,TRIAE_CS42_7AL_TGACv1_556562_AA1765430,TRIAE_CS42_1BL_TGACv1_032512_AA0130820,TRIAE_CS42_U_TGACv1_641980_AA2108810,TRIAE_CS42_1AL_TGACv1_001596_AA0032670,TRIAE_CS42_1DL_TGACv1_061695_AA0201870,TRIAE_CS42_…	K04371,K04368,	http://www.kegg.jp/kegg-bin/show_pathway?scale=1.0&query=&map=ko04730&use=reference&multi_query=K04371+green%0D%0AK04368+blue%0D%0A
ko05218	Melanoma	Human Diseases	12(0.81%)	89(0.42%)	0.00816	0.0273	TRIAE_CS42_7BL_TGACv1_576902_AA1859240,TRIAE_CS42_1DL_TGACv1_063491_AA0227870,TRIAE_CS42_1BL_TGACv1_030959_AA0104540,TRIAE_CS42_7DL_TGACv1_603035_AA1974260,TRIAE_CS42_7AL_TGACv1_558385_AA1792950,TRIAE_CS42_7AL_TGACv1_556562_AA1765430,TRIAE_CS42_1BL_TGACv1_032512_AA0130820,TRIAE_CS42_U_TGACv1_641980_AA2108810,TRIAE_CS42_1AL_TGACv1_001596_AA0032670,TRIAE_CS42_1DL_TGACv1_061695_AA0201870,TRIAE_CS42_…	K04371,K04368,	http://www.kegg.jp/kegg-bin/show_pathway?scale=1.0&query=&map=ko05218&use=reference&multi_query=K04371+green%0D%0AK04368+blue%0D%0A
ko05219	Bladder cancer	Human Diseases	12(0.81%)	86(0.40%)	0.00612	0.023	TRIAE_CS42_7BL_TGACv1_576902_AA1859240,TRIAE_CS42_1DL_TGACv1_063491_AA0227870,TRIAE_CS42_1BL_TGACv1_030959_AA0104540,TRIAE_CS42_7DL_TGACv1_603035_AA1974260,TRIAE_CS42_7AL_TGACv1_558385_AA1792950,TRIAE_CS42_7AL_TGACv1_556562_AA1765430,TRIAE_CS42_1BL_TGACv1_032512_AA0130820,TRIAE_CS42_U_TGACv1_641980_AA2108810,TRIAE_CS42_1AL_TGACv1_001596_AA0032670,TRIAE_CS42_1DL_TGACv1_061695_AA0201870,TRIAE_CS42_…	K04371,K04368,	http://www.kegg.jp/kegg-bin/show_pathway?scale=1.0&query=&map=ko05219&use=reference&multi_query=K04371+green%0D%0AK04368+blue%0D%0A
ko04917	Prolactin signaling pathway	Organismal Systems	12(0.81%)	84(0.39%)	0.005	0.0194	TRIAE_CS42_7BL_TGACv1_576902_AA1859240,TRIAE_CS42_1DL_TGACv1_063491_AA0227870,TRIAE_CS42_1BL_TGACv1_030959_AA0104540,TRIAE_CS42_7DL_TGACv1_603035_AA1974260,TRIAE_CS42_7AL_TGACv1_558385_AA1792950,TRIAE_CS42_7AL_TGACv1_556562_AA1765430,TRIAE_CS42_1BL_TGACv1_032512_AA0130820,TRIAE_CS42_U_TGACv1_641980_AA2108810,TRIAE_CS42_1AL_TGACv1_001596_AA0032670,TRIAE_CS42_1DL_TGACv1_061695_AA0201870,TRIAE_CS42_…	K04371,K04368,	http://www.kegg.jp/kegg-bin/show_pathway?scale=1.0&query=&map=ko04917&use=reference&multi_query=K04371+green%0D%0AK04368+blue%0D%0A
ko04725	Cholinergic synapse	Organismal Systems	12(0.81%)	83(0.39%)	0.0045	0.0183	TRIAE_CS42_7BL_TGACv1_576902_AA1859240,TRIAE_CS42_1DL_TGACv1_063491_AA0227870,TRIAE_CS42_1BL_TGACv1_030959_AA0104540,TRIAE_CS42_7DL_TGACv1_603035_AA1974260,TRIAE_CS42_7AL_TGACv1_558385_AA1792950,TRIAE_CS42_7AL_TGACv1_556562_AA1765430,TRIAE_CS42_1BL_TGACv1_032512_AA0130820,TRIAE_CS42_U_TGACv1_641980_AA2108810,TRIAE_CS42_1AL_TGACv1_001596_AA0032670,TRIAE_CS42_1DL_TGACv1_061695_AA0201870,TRIAE_CS42_…	K04371,K04368,	http://www.kegg.jp/kegg-bin/show_pathway?scale=1.0&query=&map=ko04725&use=reference&multi_query=K04371+green%0D%0AK04368+blue%0D%0A
ko04320	Dorso-ventral axis formation	Organismal Systems	12(0.81%)	80(0.37%)	0.00325	0.0141	TRIAE_CS42_7BL_TGACv1_576902_AA1859240,TRIAE_CS42_1DL_TGACv1_063491_AA0227870,TRIAE_CS42_1BL_TGACv1_030959_AA0104540,TRIAE_CS42_7DL_TGACv1_603035_AA1974260,TRIAE_CS42_7AL_TGACv1_558385_AA1792950,TRIAE_CS42_7AL_TGACv1_556562_AA1765430,TRIAE_CS42_1BL_TGACv1_032512_AA0130820,TRIAE_CS42_U_TGACv1_641980_AA2108810,TRIAE_CS42_1AL_TGACv1_001596_AA0032670,TRIAE_CS42_1DL_TGACv1_061695_AA0201870,TRIAE_CS42_…	K04371,K04368,	http://www.kegg.jp/kegg-bin/show_pathway?scale=1.0&query=&map=ko04320&use=reference&multi_query=K04371+green%0D%0AK04368+blue%0D%0A
ko04668	TNF signaling pathway	Environmental Information Processing	12(0.81%)	79(0.37%)	0.0029	0.0131	TRIAE_CS42_7BL_TGACv1_576902_AA1859240,TRIAE_CS42_1DL_TGACv1_063491_AA0227870,TRIAE_CS42_1BL_TGACv1_030959_AA0104540,TRIAE_CS42_7DL_TGACv1_603035_AA1974260,TRIAE_CS42_7AL_TGACv1_558385_AA1792950,TRIAE_CS42_7AL_TGACv1_556562_AA1765430,TRIAE_CS42_1BL_TGACv1_032512_AA0130820,TRIAE_CS42_U_TGACv1_641980_AA2108810,TRIAE_CS42_1AL_TGACv1_001596_AA0032670,TRIAE_CS42_1DL_TGACv1_061695_AA0201870,TRIAE_CS42_…	K04371,K04368,	http://www.kegg.jp/kegg-bin/show_pathway?scale=1.0&query=&map=ko04668&use=reference&multi_query=K04371+green%0D%0AK04368+blue%0D%0A
ko04726	Serotonergic synapse	Organismal Systems	12(0.81%)	77(0.36%)	0.0023	0.0108	TRIAE_CS42_7BL_TGACv1_576902_AA1859240,TRIAE_CS42_1DL_TGACv1_063491_AA0227870,TRIAE_CS42_1BL_TGACv1_030959_AA0104540,TRIAE_CS42_7DL_TGACv1_603035_AA1974260,TRIAE_CS42_7AL_TGACv1_558385_AA1792950,TRIAE_CS42_7AL_TGACv1_556562_AA1765430,TRIAE_CS42_1BL_TGACv1_032512_AA0130820,TRIAE_CS42_U_TGACv1_641980_AA2108810,TRIAE_CS42_1AL_TGACv1_001596_AA0032670,TRIAE_CS42_1DL_TGACv1_061695_AA0201870,TRIAE_CS42_…	K04371,K04368,	http://www.kegg.jp/kegg-bin/show_pathway?scale=1.0&query=&map=ko04726&use=reference&multi_query=K04371+green%0D%0AK04368+blue%0D%0A
ko05216	Thyroid cancer	Human Diseases	12(0.81%)	76(0.36%)	0.00204	0.0101	TRIAE_CS42_7BL_TGACv1_576902_AA1859240,TRIAE_CS42_1DL_TGACv1_063491_AA0227870,TRIAE_CS42_1BL_TGACv1_030959_AA0104540,TRIAE_CS42_7DL_TGACv1_603035_AA1974260,TRIAE_CS42_7AL_TGACv1_558385_AA1792950,TRIAE_CS42_7AL_TGACv1_556562_AA1765430,TRIAE_CS42_1BL_TGACv1_032512_AA0130820,TRIAE_CS42_U_TGACv1_641980_AA2108810,TRIAE_CS42_1AL_TGACv1_001596_AA0032670,TRIAE_CS42_1DL_TGACv1_061695_AA0201870,TRIAE_CS42_…	K04371,K04368,	http://www.kegg.jp/kegg-bin/show_pathway?scale=1.0&query=&map=ko05216&use=reference&multi_query=K04371+green%0D%0AK04368+blue%0D%0A
ko04722	Neurotrophin signaling pathway	Organismal Systems	114(7.69%)	1004(4.69%)	5.63e-08	1.71e-06	TRIAE_CS42_4BL_TGACv1_320561_AA1043350,TRIAE_CS42_7DS_TGACv1_622006_AA2031000,TRIAE_CS42_6BL_TGACv1_509328_AA1629790,TRIAE_CS42_5AL_TGACv1_377317_AA1245860,TRIAE_CS42_7BL_TGACv1_576902_AA1859240,TRIAE_CS42_1DL_TGACv1_063491_AA0227870,TRIAE_CS42_1BL_TGACv1_030959_AA0104540,TRIAE_CS42_7AL_TGACv1_558015_AA1789030,TRIAE_CS42_2AL_TGACv1_093387_AA0279050,TRIAE_CS42_4DS_TGACv1_361995_AA1175410,TRIAE_CS4…	K04733,K04730,K04371,K02183,K04392,K06630,K04505,K12462,K04368,	http://www.kegg.jp/kegg-bin/show_pathway?scale=1.0&query=&map=ko04722&use=reference&multi_query=K04733+green%0D%0AK04730+green%0D%0AK04371+green%0D%0AK02183+green%0D%0AK04392+blue%0D%0AK06630+red%0D%0AK04505+red%0D%0AK12462+red%0D%0AK04368+blue%0D%0A
ko00196	Photosynthesis - antenna proteins	Metabolism	11(0.74%)	88(0.41%)	0.0181	0.0478	TRIAE_CS42_1DL_TGACv1_061419_AA0194670,TRIAE_CS42_7BS_TGACv1_592029_AA1928680,TRIAE_CS42_1AL_TGACv1_003749_AA0051360,TRIAE_CS42_1DL_TGACv1_061593_AA0199390,TRIAE_CS42_1BL_TGACv1_033547_AA0140310,TRIAE_CS42_6BS_TGACv1_514827_AA1664770,TRIAE_CS42_1DL_TGACv1_063802_AA0230960,TRIAE_CS42_5DL_TGACv1_434747_AA1440950,TRIAE_CS42_1BL_TGACv1_030603_AA0095440,TRIAE_CS42_5AL_TGACv1_378876_AA1254930,TRIAE_CS4…	K08912,	http://www.kegg.jp/kegg-bin/show_pathway?scale=1.0&query=&map=ko00196&use=reference&multi_query=K08912+blue%0D%0A
ko00650	Butanoate metabolism	Metabolism	11(0.74%)	78(0.36%)	0.00718	0.0255	TRIAE_CS42_4AL_TGACv1_291775_AA0996540,TRIAE_CS42_5BL_TGACv1_405044_AA1318650,TRIAE_CS42_4DS_TGACv1_363000_AA1182990,TRIAE_CS42_3DL_TGACv1_249035_AA0835530,TRIAE_CS42_5AL_TGACv1_376171_AA1233180,TRIAE_CS42_3AL_TGACv1_196744_AA0662640,TRIAE_CS42_2DS_TGACv1_179516_AA0607730,TRIAE_CS42_U_TGACv1_642555_AA2119550,TRIAE_CS42_2DS_TGACv1_178550_AA0597380,TRIAE_CS42_7AL_TGACv1_558634_AA1794860,TRIAE_CS42_…	K01580,K01640,K18121,K00626,K16871,K00019,	http://www.kegg.jp/kegg-bin/show_pathway?scale=1.0&query=&map=ko00650&use=reference&multi_query=K01580+green%0D%0AK01640+blue%0D%0AK18121+blue%0D%0AK00626+red%0D%0AK16871+red%0D%0AK00019+red%0D%0A
ko04740	Olfactory transduction	Organismal Systems	11(0.74%)	72(0.34%)	0.00372	0.0155	TRIAE_CS42_U_TGACv1_643448_AA2132150,TRIAE_CS42_7DS_TGACv1_623505_AA2053940,TRIAE_CS42_2BS_TGACv1_148148_AA0490920,TRIAE_CS42_2AS_TGACv1_112492_AA0339230,TRIAE_CS42_2DS_TGACv1_178522_AA0597020,TRIAE_CS42_4AS_TGACv1_306607_AA1010970,TRIAE_CS42_5AL_TGACv1_375888_AA1228470,TRIAE_CS42_4BL_TGACv1_320520_AA1042120,TRIAE_CS42_2BS_TGACv1_148148_AA0490910,TRIAE_CS42_4DS_TGACv1_362020_AA1175750,TRIAE_CS42_…	K00910,K02183,	http://www.kegg.jp/kegg-bin/show_pathway?scale=1.0&query=&map=ko04740&use=reference&multi_query=K00910+red%0D%0AK02183+green%0D%0A
ko04745	Phototransduction - fly	Organismal Systems	11(0.74%)	71(0.33%)	0.0033	0.0141	TRIAE_CS42_U_TGACv1_643448_AA2132150,TRIAE_CS42_7DS_TGACv1_623505_AA2053940,TRIAE_CS42_2BS_TGACv1_148148_AA0490920,TRIAE_CS42_2AS_TGACv1_112492_AA0339230,TRIAE_CS42_2DS_TGACv1_178522_AA0597020,TRIAE_CS42_4AS_TGACv1_306607_AA1010970,TRIAE_CS42_5AL_TGACv1_375888_AA1228470,TRIAE_CS42_4BL_TGACv1_320520_AA1042120,TRIAE_CS42_2BS_TGACv1_148148_AA0490910,TRIAE_CS42_4DS_TGACv1_362020_AA1175750,TRIAE_CS42_…	K00910,K02183,	http://www.kegg.jp/kegg-bin/show_pathway?scale=1.0&query=&map=ko04745&use=reference&multi_query=K00910+red%0D%0AK02183+green%0D%0A
ko00591	Linoleic acid metabolism	Metabolism	11(0.74%)	66(0.31%)	0.00175	0.00907	TRIAE_CS42_4DS_TGACv1_362384_AA1179360,TRIAE_CS42_4BS_TGACv1_330068_AA1105770,TRIAE_CS42_5AS_TGACv1_392578_AA1261220,TRIAE_CS42_3B_TGACv1_224778_AA0801390,TRIAE_CS42_1AL_TGACv1_002880_AA0045830,TRIAE_CS42_3AL_TGACv1_194838_AA0640460,TRIAE_CS42_2DL_TGACv1_159519_AA0539260,TRIAE_CS42_U_TGACv1_641348_AA2092590,TRIAE_CS42_2AL_TGACv1_094436_AA0297550,TRIAE_CS42_4BS_TGACv1_328595_AA1090730,TRIAE_CS42_4…	K15718,K07424,K14674,K00454,	http://www.kegg.jp/kegg-bin/show_pathway?scale=1.0&query=&map=ko00591&use=reference&multi_query=K15718+red%0D%0AK07424+blue%0D%0AK14674+red%0D%0AK00454+green%0D%0A
ko04960	Aldosterone-regulated sodium reabsorption	Organismal Systems	11(0.74%)	53(0.25%)	0.000218	0.00165	TRIAE_CS42_7BL_TGACv1_576902_AA1859240,TRIAE_CS42_1DL_TGACv1_063491_AA0227870,TRIAE_CS42_1BL_TGACv1_030959_AA0104540,TRIAE_CS42_7DL_TGACv1_603035_AA1974260,TRIAE_CS42_7AL_TGACv1_558385_AA1792950,TRIAE_CS42_7AL_TGACv1_556562_AA1765430,TRIAE_CS42_1BL_TGACv1_032512_AA0130820,TRIAE_CS42_U_TGACv1_641980_AA2108810,TRIAE_CS42_1AL_TGACv1_001596_AA0032670,TRIAE_CS42_1DL_TGACv1_061695_AA0201870,TRIAE_CS42_…	K04371,	http://www.kegg.jp/kegg-bin/show_pathway?scale=1.0&query=&map=ko04960&use=reference&multi_query=K04371+green%0D%0A
ko05133	Pertussis	Human Diseases	108(7.29%)	945(4.42%)	8.88e-08	2.24e-06	TRIAE_CS42_4BL_TGACv1_320561_AA1043350,TRIAE_CS42_7DS_TGACv1_622006_AA2031000,TRIAE_CS42_6BL_TGACv1_509328_AA1629790,TRIAE_CS42_5AL_TGACv1_377317_AA1245860,TRIAE_CS42_7BL_TGACv1_576902_AA1859240,TRIAE_CS42_1DL_TGACv1_063491_AA0227870,TRIAE_CS42_1BL_TGACv1_030959_AA0104540,TRIAE_CS42_7AL_TGACv1_558015_AA1789030,TRIAE_CS42_2AL_TGACv1_093387_AA0279050,TRIAE_CS42_4DS_TGACv1_361995_AA1175410,TRIAE_CS4…	K04733,K04730,K04371,K02183,	http://www.kegg.jp/kegg-bin/show_pathway?scale=1.0&query=&map=ko05133&use=reference&multi_query=K04733+green%0D%0AK04730+green%0D%0AK04371+green%0D%0AK02183+green%0D%0A
ko04620	Toll-like receptor signaling pathway	Organismal Systems	102(6.88%)	898(4.20%)	2.67e-07	5.57e-06	TRIAE_CS42_4BL_TGACv1_320561_AA1043350,TRIAE_CS42_7DS_TGACv1_622006_AA2031000,TRIAE_CS42_6BL_TGACv1_509328_AA1629790,TRIAE_CS42_5AL_TGACv1_377317_AA1245860,TRIAE_CS42_7BL_TGACv1_576902_AA1859240,TRIAE_CS42_1DL_TGACv1_063491_AA0227870,TRIAE_CS42_1BL_TGACv1_030959_AA0104540,TRIAE_CS42_7AL_TGACv1_558015_AA1789030,TRIAE_CS42_2AL_TGACv1_093387_AA0279050,TRIAE_CS42_4DS_TGACv1_361995_AA1175410,TRIAE_CS4…	K04733,K04730,K04371,K04392,K04368,	http://www.kegg.jp/kegg-bin/show_pathway?scale=1.0&query=&map=ko04620&use=reference&multi_query=K04733+green%0D%0AK04730+green%0D%0AK04371+green%0D%0AK04392+blue%0D%0AK04368+blue%0D%0A
ko04075	Plant hormone signal transduction	Environmental Information Processing	101(6.82%)	898(4.20%)	4.85e-07	8.52e-06	TRIAE_CS42_6BL_TGACv1_500899_AA1611470,TRIAE_CS42_3B_TGACv1_228126_AA0825910,TRIAE_CS42_3AL_TGACv1_196979_AA0664090,TRIAE_CS42_7AL_TGACv1_558710_AA1795580,TRIAE_CS42_1BL_TGACv1_031102_AA0107780,TRIAE_CS42_3AL_TGACv1_194286_AA0630400,TRIAE_CS42_4BS_TGACv1_329963_AA1105090,TRIAE_CS42_2AS_TGACv1_113145_AA0352060,TRIAE_CS42_6BL_TGACv1_502626_AA1625820,TRIAE_CS42_1AL_TGACv1_001992_AA0037540,TRIAE_CS42…	K14432,K14497,K14500,K14498,K14513,K13464,K13413,K14488,K16189,K14486,K14431,K14484,K14508,K14506,K14514,K14496,K14493,K13422,K14491,K14489,K13449,K14487,K14503,K14504,	http://www.kegg.jp/kegg-bin/show_pathway?scale=1.0&query=&map=ko04075&use=reference&multi_query=K14432+green%0D%0AK14497+red%0D%0AK14500+green%0D%0AK14498+red%0D%0AK14513+red%0D%0AK13464+red%0D%0AK13413+green%0D%0AK14488+green%0D%0AK16189+green%0D%0AK14486+green%0D%0AK14431+red%0D%0AK14484+green%0D%0AK14508+red%0D%0AK14506+blue%0D%0AK14514+blue%0D%0AK14496+blue%0D%0AK14493+red%0D%0AK13422+blue%0D…
ko05142	Chagas disease (American trypanosomiasis)	Human Diseases	100(6.75%)	900(4.21%)	9.64e-07	1.53e-05	TRIAE_CS42_4BL_TGACv1_320561_AA1043350,TRIAE_CS42_7DS_TGACv1_622006_AA2031000,TRIAE_CS42_6BL_TGACv1_509328_AA1629790,TRIAE_CS42_5AL_TGACv1_377317_AA1245860,TRIAE_CS42_7BL_TGACv1_576902_AA1859240,TRIAE_CS42_1DL_TGACv1_063491_AA0227870,TRIAE_CS42_1BL_TGACv1_030959_AA0104540,TRIAE_CS42_7AL_TGACv1_558015_AA1789030,TRIAE_CS42_2AL_TGACv1_093387_AA0279050,TRIAE_CS42_4DS_TGACv1_361995_AA1175410,TRIAE_CS4…	K04733,K04730,K04371,K08057,	http://www.kegg.jp/kegg-bin/show_pathway?scale=1.0&query=&map=ko05142&use=reference&multi_query=K04733+green%0D%0AK04730+green%0D%0AK04371+green%0D%0AK08057+red%0D%0A
ko01053	Biosynthesis of siderophore group nonribosomal peptides	Metabolism	1(0.07%)	3(0.01%)	0.0137	0.0382	TRIAE_CS42_5AL_TGACv1_378731_AA1254400,	K02552,	http://www.kegg.jp/kegg-bin/show_pathway?scale=1.0&query=&map=ko01053&use=reference&multi_query=K02552+blue%0D%0A

## Sheet: Table S2 RNA-seq
Table S2. DEGs of wheat leaves response to 50 μM IAA.
gene_id	length	CS-Leaf-0uM-1.rawreads	CS-Leaf-0uM-1.FPKM	CS-Leaf-0uM-2.rawreads	CS-Leaf-0uM-2.FPKM	CS-Leaf-0uM-3.rawreads	CS-Leaf-0uM-3.FPKM	CS-Leaf-50uM-1.rawreads	CS-Leaf-50uM-1.FPKM	CS-Leaf-50uM-2.rawreads	CS-Leaf-50uM-2.FPKM	CS-Leaf-50uM-3.rawreads	CS-Leaf-50uM-3.FPKM	baseMean	log2FoldChange	lfcSE	stat	pvalue	padj	Regulation	GeneSymbol	KO	GO
TRIAE_CS42_3B_TGACv1_225282_AA0806760	5352	2134	29.47	2156	25.21	2258	27.07	114	1.59	130	1.46	110	1.56	1258.18	-4.41422	0.18345	-24.0623	6.2e-128	2.85e-123	Down	gi|475561254|gb|EMT13739.1| Putative serine incorporator [Aegilops tauschii]	_	cellular_component:membrane(GO:0016020)
TRIAE_CS42_5DL_TGACv1_433588_AA1416810	11225	42	0.29	34	0.2	42	0.25	1334	9.31	1210	6.81	1258	8.92	593.532	4.55884	0.225222	20.2415	4.22e-91	9.68e-87	Ups	gi|475571143|gb|EMT16185.1| DNA repair protein XRCC4 [Aegilops tauschii]	K10886	molecular_function:DNA binding(GO:0003677);biological_process:double-strand break repair(GO:0006302);cellular_component:nucleus(GO:0005634);biological_process:DNA recombination(GO:0006310)
TRIAE_CS42_5BL_TGACv1_405322_AA1324950	1326	657	20.37	688	18.07	676	18.2	39	1.22	44	1.11	42	1.34	390.412	-4.18832	0.21326	-19.6395	7.11e-86	1.09e-81	Down	gi|326507454|dbj|BAK03120.1| predicted protein [Hordeum vulgare subsp. vulgare]	_	_
TRIAE_CS42_4AS_TGACv1_306669_AA1011840	1753	1139	26.72	1214	24.12	1304	26.56	95	2.26	135	2.58	107	2.58	724.414	-3.66596	0.192472	-19.0467	7e-81	8.04e-77	Down	gi|326523693|dbj|BAJ93017.1| predicted protein [Hordeum vulgare subsp. vulgare]	K00640	cellular_component:cytoplasm(GO:0005737);molecular_function:serine O-acetyltransferase activity(GO:0009001);biological_process:cysteine biosynthetic process from serine(GO:0006535)
TRIAE_CS42_3AL_TGACv1_196226_AA0658520	3679	114	0.96	52	0.37	41	0.3	2011	17.08	3914	26.79	2071	17.87	1201.54	4.7139	0.273159	17.257	9.91e-67	9.1e-63	Ups	gi|113734244|dbj|BAF30424.1| basic helix-loop-helix protein [Hordeum vulgare subsp. vulgare]	_	molecular_function:protein dimerization activity(GO:0046983);molecular_function:DNA binding(GO:0003677)
TRIAE_CS42_6BS_TGACv1_513127_AA1631010	10419	31	0.36	12	0.12	17	0.17	700	8.29	1812	17.29	922	11.1	505.282	5.14521	0.301503	17.0652	2.69e-65	2.06e-61	Ups	gi|57834063|emb|CAD40309.2| OSJNBb0013O03.4 [Oryza sativa Japonica Group]	_	cellular_component:cytoplasmic membrane-bounded vesicle(GO:0016023)
TRIAE_CS42_6AS_TGACv1_488443_AA1575590	1969	1040	21.72	661	11.69	653	11.84	66	1.39	58	0.99	46	0.99	452.38	-3.9154	0.232294	-16.8554	9.58e-64	6.28e-60	Down	gi|669028907|emb|CDM82881.1| unnamed protein product [Triticum aestivum]	_	_
TRIAE_CS42_3DL_TGACv1_250396_AA0867500	3335	28	0.93	16	0.45	15	0.43	697	23.51	1535	41.72	645	22.1	427.25	4.93976	0.299823	16.4756	5.5e-61	2.88e-57	Ups	gi|113734244|dbj|BAF30424.1| basic helix-loop-helix protein [Hordeum vulgare subsp. vulgare]	_	molecular_function:protein dimerization activity(GO:0046983);molecular_function:DNA binding(GO:0003677)
TRIAE_CS42_5BL_TGACv1_404627_AA1306690	877	719	33.71	663	26.33	606	24.67	81	3.84	110	4.21	99	4.77	406.6	-3.01408	0.18296	-16.474	5.64e-61	2.88e-57	Down		_	molecular_function:DNA binding(GO:0003677);molecular_function:chromatin binding(GO:0003682);biological_process:transmembrane transport(GO:0055085);molecular_function:zinc ion binding(GO:0008270);cellular_component:intracellular(GO:0005622);molecular_function:metal ion binding(GO:0046872);biological_process:proteasome-mediated ubiquitin-dependent protein catabolic process(GO:0043161);molecular_fun…
TRIAE_CS42_3AL_TGACv1_194622_AA0636900	6778	370	4.38	394	3.95	364	3.74	3810	45.63	5766	55.65	3480	42.35	2130.05	3.13613	0.190556	16.4578	7.37e-61	3.39e-57	Ups	gi|326494096|dbj|BAJ85510.1| predicted protein [Hordeum vulgare subsp. vulgare]	_	molecular_function:protein kinase activity(GO:0004672);biological_process:protein phosphorylation(GO:0006468);molecular_function:ATP binding(GO:0005524)
TRIAE_CS42_1BL_TGACv1_031774_AA0120400	2879	63	1.41	44	0.84	46	0.89	877	19.89	1835	33.54	939	21.64	557.979	4.06895	0.247824	16.4187	1.41e-60	5.87e-57	Ups	gi|326508674|dbj|BAJ95859.1| predicted protein [Hordeum vulgare subsp. vulgare]	_	molecular_function:iron ion binding(GO:0005506);molecular_function:electron carrier activity(GO:0009055);molecular_function:iron-sulfur cluster binding(GO:0051536);cellular_component:chloroplast(GO:0009507)
TRIAE_CS42_6BS_TGACv1_513889_AA1651420	2409	53	1.04	50	0.83	46	0.78	545	10.8	864	13.79	717	14.43	339.692	3.41397	0.209357	16.3069	8.81e-60	3.37e-56	Ups	gi|125555951|gb|EAZ01557.1| hypothetical protein OsI_23590 [Oryza sativa Indica Group]	K15397	molecular_function:transferase activity, transferring acyl groups other than amino-acyl groups(GO:0016747);biological_process:fatty acid biosynthetic process(GO:0006633);biological_process:response to cold(GO:0009409);cellular_component:membrane(GO:0016020);biological_process:response to light stimulus(GO:0009416)
TRIAE_CS42_4DS_TGACv1_361006_AA1158490	1257	425	24.97	375	18.66	349	17.8	3257	193.64	4233	202.82	2938	177.5	1756.09	2.82192	0.173487	16.2659	1.72e-59	6.08e-56	Ups	gi|124295114|gb|ABN04099.1| Rpr4901.2 [Hordeum vulgare subsp. vulgare]	_	_
TRIAE_CS42_U_TGACv1_641487_AA2096190	4629	92	1.86	69	1.18	84	1.47	1219	24.9	3098	51.01	1619	33.61	900.339	4.06971	0.250589	16.2406	2.6e-59	8.54e-56	Ups	gi|669030004|emb|CDM84390.1| unnamed protein product [Triticum aestivum]	K00279	molecular_function:flavin adenine dinucleotide binding(GO:0050660);molecular_function:UDP-N-acetylmuramate dehydrogenase activity(GO:0008762);biological_process:cytokinin metabolic process(GO:0009690);biological_process:oxidation-reduction process(GO:0055114);molecular_function:cytokinin dehydrogenase activity(GO:0019139)
TRIAE_CS42_1DL_TGACv1_061054_AA0183260	1577	23	0.44	27	0.44	15	0.25	681	13.26	1459	22.9	621	12.29	412.126	4.76413	0.293625	16.2252	3.35e-59	1.02e-55	Ups	gi|475581806|gb|EMT18948.1| hypothetical protein F775_28211 [Aegilops tauschii]	_	molecular_function:DNA binding(GO:0003677);molecular_function:chromatin binding(GO:0003682);biological_process:transmembrane transport(GO:0055085)
TRIAE_CS42_3B_TGACv1_227188_AA0822050	3924	184	5.22	82	1.97	84	2.07	2384	68.42	5139	118.87	2545	74.23	1522.72	4.30827	0.269508	15.9857	1.61e-57	4.61e-54	Ups	gi|113734244|dbj|BAF30424.1| basic helix-loop-helix protein [Hordeum vulgare subsp. vulgare]	_	molecular_function:protein dimerization activity(GO:0046983);molecular_function:DNA binding(GO:0003677)
TRIAE_CS42_2DS_TGACv1_178613_AA0598190	2753	17	0.17	11	0.1	14	0.12	543	5.64	665	5.56	386	4.07	244.792	4.64124	0.292566	15.8639	1.13e-56	3.04e-53	Ups	gi|475571657|gb|EMT16314.1| Transcription factor bHLH47 [Aegilops tauschii]<>gi|745626816|gb|AJD09163.1| putative transcription factor bHLH [Triticum aestivum]	_	molecular_function:protein dimerization activity(GO:0046983)
TRIAE_CS42_2BL_TGACv1_143912_AA0446010	574	64	4.58	42	2.55	48	2.99	553	40.09	800	46.75	689	50.76	329.234	3.3199	0.209874	15.8186	2.32e-56	5.91e-53	Ups	gi|45862004|gb|AAS78780.1| putative vacuolar defense protein [Triticum aestivum]	_	biological_process:systemic acquired resistance(GO:0009627);biological_process:defense response to bacterium(GO:0042742);biological_process:defense response to fungus, incompatible interaction(GO:0009817);cellular_component:cytoplasmic membrane-bounded vesicle(GO:0016023);biological_process:response to ethylene(GO:0009723);biological_process:response to herbivore(GO:0080027);biological_process:re…
TRIAE_CS42_2BS_TGACv1_148847_AA0495340	2644	21	0.33	23	0.3	24	0.33	604	9.57	963	12.3	457	7.36	309.947	4.32365	0.277863	15.5604	1.35e-54	3.27e-51	Ups	gi|745626818|gb|AJD09164.1| putative transcription factor bHLH [Triticum aestivum]	_	_
TRIAE_CS42_6AS_TGACv1_487496_AA1570980	1035	356	14.14	330	11.1	292	10.07	23	0.92	33	1.07	18	0.74	189.737	-3.85658	0.248802	-15.5006	3.44e-54	7.89e-51	Down	gi|475610492|gb|EMT27753.1| hypothetical protein F775_32360 [Aegilops tauschii]	_	_
TRIAE_CS42_2DL_TGACv1_159439_AA0538390	1089	25	1.04	36	1.27	31	1.12	458	19.27	607	20.59	490	20.95	247.25	3.62413	0.234501	15.4547	7.01e-54	1.53e-50	Ups	gi|475555426|gb|EMT12432.1| hypothetical protein F775_30432 [Aegilops tauschii]	_	_
TRIAE_CS42_1DL_TGACv1_061494_AA0196820	3948	327	7.05	222	4.05	192	3.59	2366	51.63	2497	43.92	2388	52.96	1217.9	2.93868	0.190584	15.4194	1.21e-53	2.53e-50	Ups	gi|743784429|ref|XP_010921662.1| PREDICTED: UDP-glucuronic acid decarboxylase 2-like isoform X1 [Elaeis guineensis]	K08678	biological_process:cellular metabolic process(GO:0044237);molecular_function:nucleotide binding(GO:0000166);molecular_function:coenzyme binding(GO:0050662);molecular_function:catalytic activity(GO:0003824)
TRIAE_CS42_3DS_TGACv1_271669_AA0905160	6249	908	3.62	617	2.08	533	1.84	5444	21.95	7527	24.46	5911	24.22	3163.38	2.83811	0.184815	15.3565	3.21e-53	6.4e-50	Ups	gi|383100761|emb|CCG47992.1| pg1, putative, expressed [Triticum aestivum]	_	molecular_function:DNA binding(GO:0003677);molecular_function:chromatin binding(GO:0003682);biological_process:transmembrane transport(GO:0055085);molecular_function:zinc ion binding(GO:0008270);cellular_component:intracellular(GO:0005622);molecular_function:metal ion binding(GO:0046872);biological_process:proteasome-mediated ubiquitin-dependent protein catabolic process(GO:0043161);molecular_fun…
TRIAE_CS42_6DS_TGACv1_543575_AA1741660	1321	842	26.21	617	16.27	535	14.46	66	2.08	40	1.02	38	1.22	383.949	-3.8721	0.252577	-15.3304	4.79e-53	9.17e-50	Down	gi|669028907|emb|CDM82881.1| unnamed protein product [Triticum aestivum]	_	molecular_function:DNA binding(GO:0003677);molecular_function:chromatin binding(GO:0003682);biological_process:transmembrane transport(GO:0055085);molecular_function:zinc ion binding(GO:0008270);cellular_component:intracellular(GO:0005622);molecular_function:metal ion binding(GO:0046872);biological_process:proteasome-mediated ubiquitin-dependent protein catabolic process(GO:0043161);molecular_fun…
TRIAE_CS42_7BS_TGACv1_593431_AA1951520	4285	83	1.65	64	1.08	104	1.79	930	18.67	1556	25.18	1103	22.5	572.661	3.39042	0.22169	15.2935	8.45e-53	1.55e-49	Ups	gi|326511593|dbj|BAJ91941.1| predicted protein [Hordeum vulgare subsp. vulgare]	_	molecular_function:transferase activity, transferring acyl groups other than amino-acyl groups(GO:0016747)
TRIAE_CS42_4BL_TGACv1_320675_AA1046030	2629	643	8.74	625	7.2	592	6.99	83	1.14	102	1.13	113	1.58	385.344	-2.87727	0.18882	-15.2382	1.97e-52	3.48e-49	Down	gi|326522658|dbj|BAJ88375.1| predicted protein, partial [Hordeum vulgare subsp. vulgare]	_	_
TRIAE_CS42_5BL_TGACv1_404418_AA1299220	2792	230	2.37	148	1.29	77	0.69	2468	25.74	2836	23.84	3106	32.92	1332.73	3.774	0.247839	15.2276	2.32e-52	3.94e-49	Ups	gi|326523055|dbj|BAJ88568.1| predicted protein [Hordeum vulgare subsp. vulgare]	K00012	molecular_function:NAD binding(GO:0051287);molecular_function:UDP-glucose 6-dehydrogenase activity(GO:0003979);biological_process:oxidation-reduction process(GO:0055114)
TRIAE_CS42_1AL_TGACv1_000183_AA0005560	642	104	9.76	150	11.93	134	10.92	1748	166.09	2194	168.01	1389	134.11	863.669	3.35193	0.220574	15.1964	3.73e-52	6.13e-49	Ups	gi|944070821|gb|KQK06305.1| hypothetical protein BRADI_2g25613 [Brachypodium distachyon]	_	_
TRIAE_CS42_5BL_TGACv1_404484_AA1301580	1029	497	19.86	708	23.96	533	18.49	56	2.26	54	1.76	71	2.92	347.269	-3.43514	0.232385	-14.7821	1.91e-49	3.03e-46	Down	gi|326522799|dbj|BAJ88445.1| predicted protein [Hordeum vulgare subsp. vulgare]	_	_
TRIAE_CS42_3B_TGACv1_225456_AA0808580	5437	78	0.77	48	0.4	57	0.49	877	8.74	1051	8.44	663	6.72	419.034	3.40321	0.230518	14.7633	2.53e-49	3.87e-46	Ups	gi|669029405|emb|CDM83589.1| unnamed protein product [Triticum aestivum]	_	molecular_function:protein kinase activity(GO:0004672);biological_process:protein phosphorylation(GO:0006468);molecular_function:ATP binding(GO:0005524)
TRIAE_CS42_6DL_TGACv1_527861_AA1709330	1617	324	8.88	301	6.99	304	7.24	27	0.75	21	0.47	11	0.31	179.437	-4.04049	0.274486	-14.7202	4.78e-49	7.09e-46	Down	gi|326505386|dbj|BAJ95364.1| predicted protein [Hordeum vulgare subsp. vulgare]	K16281	cellular_component:cytoplasmic membrane-bounded vesicle(GO:0016023);molecular_function:zinc ion binding(GO:0008270)
TRIAE_CS42_3B_TGACv1_226160_AA0814380	5989	338	1.89	260	1.23	206	1	1812	10.25	2371	10.81	2038	11.72	1067.25	2.60237	0.17739	14.6703	9.99e-49	1.43e-45	Ups	gi|300681538|emb|CBH32635.1| conserved hypothetical protein, Hv-pg1 homolog,putative, expressed [Triticum aestivum]	_	_
TRIAE_CS42_5BL_TGACv1_407166_AA1354040	1669	5005	63.76	3560	38.41	3366	37.23	673	8.68	634	6.59	512	6.71	2441.51	-2.90851	0.198441	-14.6568	1.22e-48	1.7e-45	Down	gi|293631969|gb|ADE59446.1| NAC transcription factor 2B [Triticum aestivum]<>gi|293631989|gb|ADE59456.1| NAC transcription factor 2B [Triticum aestivum]	_	molecular_function:DNA binding(GO:0003677);biological_process:regulation of transcription, DNA-templated(GO:0006355)
TRIAE_CS42_2DS_TGACv1_177920_AA0587360	1521	1220	35.66	614	15.2	466	11.82	35	1.04	63	1.5	49	1.47	432.737	-4.02716	0.276432	-14.5684	4.46e-48	6.03e-45	Down	gi|84795222|gb|ABC65847.1| WRKY transcription factor WRKY1B [Triticum aestivum]<>gi|392932123|gb|AFM91580.1| transcription factor WRKY [Triticum aestivum]<>gi|392932125|gb|AFM91581.1| transcription factor WRKY [Triticum aestivum]	_	molecular_function:sequence-specific DNA binding transcription factor activity(GO:0003700);molecular_function:sequence-specific DNA binding(GO:0043565);biological_process:regulation of transcription, DNA-templated(GO:0006355)
TRIAE_CS42_1AL_TGACv1_005196_AA0054630	3229	747	27.43	790	24.57	801	25.53	131	4.87	128	3.83	110	4.15	485.958	-2.88453	0.198259	-14.5493	5.9e-48	7.74e-45	Down	gi|473964879|gb|EMS51214.1| hypothetical protein TRIUR3_18172 [Triticum urartu]	_	_
TRIAE_CS42_7BS_TGACv1_591846_AA1923450	2286	1047	18.83	1084	16.51	954	14.9	194	3.53	251	3.68	187	3.46	659.429	-2.54093	0.175314	-14.4936	1.33e-47	1.7e-44	Down	gi|326518096|dbj|BAK07300.1| predicted protein [Hordeum vulgare subsp. vulgare]	_	molecular_function:transferase activity, transferring glycosyl groups(GO:0016757)
TRIAE_CS42_4AS_TGACv1_307507_AA1020940	1487	764	21.44	726	17.26	719	17.52	102	2.9	168	3.85	145	4.19	466.238	-2.66881	0.184301	-14.4807	1.6e-47	1.99e-44	Down	gi|326502862|dbj|BAJ99059.1| predicted protein [Hordeum vulgare subsp. vulgare]<>gi|326502908|dbj|BAJ99082.1| predicted protein [Hordeum vulgare subsp. vulgare]<>gi|326530360|dbj|BAJ97606.1| predicted protein [Hordeum vulgare subsp. vulgare]	_	molecular_function:zinc ion binding(GO:0008270)
TRIAE_CS42_7BL_TGACv1_579153_AA1904680	2619	72	2.36	43	1.19	37	1.05	792	26.26	1760	47.04	788	26.55	510.968	3.92342	0.272073	14.4204	3.85e-47	4.65e-44	Ups	gi|326505750|dbj|BAJ95546.1| predicted protein [Hordeum vulgare subsp. vulgare]	K14397	biological_process:mRNA polyadenylation(GO:0006378);molecular_function:mRNA binding(GO:0003729);cellular_component:mRNA cleavage factor complex(GO:0005849)
TRIAE_CS42_7BL_TGACv1_577696_AA1881350	1268	21	0.83	13	0.43	11	0.38	708	28.28	361	11.62	866	35.15	303.469	4.74824	0.333893	14.2208	6.8e-46	8.01e-43	Ups		_	_
TRIAE_CS42_7AS_TGACv1_569566_AA1819260	1829	466	10.98	483	9.64	366	7.49	25	0.6	46	0.88	63	1.53	259.86	-3.45919	0.245141	-14.111	3.25e-45	3.73e-42	Down	gi|326518096|dbj|BAK07300.1| predicted protein [Hordeum vulgare subsp. vulgare]	_	molecular_function:transferase activity, transferring glycosyl groups(GO:0016757)
TRIAE_CS42_3DL_TGACv1_250158_AA0863330	8691	463	7.19	356	4.68	375	5.06	3264	51.3	5228	66.22	2863	45.72	1886.16	2.85443	0.202369	14.1051	3.53e-45	3.96e-42	Ups	gi|326494096|dbj|BAJ85510.1| predicted protein [Hordeum vulgare subsp. vulgare]	_	molecular_function:protein kinase activity(GO:0004672);biological_process:protein phosphorylation(GO:0006468);molecular_function:ATP binding(GO:0005524)
TRIAE_CS42_1DL_TGACv1_063296_AA0225950	2825	39	1.12	11	0.27	13	0.32	470	13.62	920	21.49	514	15.14	288.457	4.3046	0.305779	14.0775	5.22e-45	5.71e-42	Ups	gi|326508674|dbj|BAJ95859.1| predicted protein [Hordeum vulgare subsp. vulgare]	_	molecular_function:iron ion binding(GO:0005506);molecular_function:electron carrier activity(GO:0009055);molecular_function:iron-sulfur cluster binding(GO:0051536);cellular_component:chloroplast(GO:0009507)
TRIAE_CS42_5AS_TGACv1_394253_AA1279170	1085	49	2.32	30	1.2	39	1.6	460	22	968	37.32	565	27.46	310.952	3.58092	0.254486	14.0712	5.71e-45	6.1e-42	Ups	gi|326508414|dbj|BAJ99474.1| predicted protein [Hordeum vulgare subsp. vulgare]	K17279	biological_process:response to abiotic stimulus(GO:0009628);biological_process:response to stress(GO:0006950);cellular_component:membrane(GO:0016020)
TRIAE_CS42_5AL_TGACv1_374715_AA1207270	1329	439	13.58	472	12.37	561	15.07	58	1.82	76	1.92	55	1.75	300.383	-3.16759	0.225347	-14.0565	7.03e-45	7.34e-42	Down	gi|60593397|gb|AAX28964.1| TaCBF6 [Triticum aestivum]<>gi|117653887|gb|ABK55359.1| CBFIIIa-6.2 [Triticum aestivum]	_	molecular_function:DNA binding(GO:0003677);molecular_function:chromatin binding(GO:0003682);biological_process:transmembrane transport(GO:0055085);molecular_function:zinc ion binding(GO:0008270);cellular_component:intracellular(GO:0005622);molecular_function:metal ion binding(GO:0046872);biological_process:proteasome-mediated ubiquitin-dependent protein catabolic process(GO:0043161);molecular_fun…
TRIAE_CS42_4BL_TGACv1_320561_AA1043350	4259	143	2.75	125	2.04	106	1.77	954	18.57	2170	34.04	1343	26.57	715.089	3.13534	0.224015	13.9962	1.65e-44	1.68e-41	Ups	gi|475530198|gb|EMT07873.1| Putative serine/threonine-protein kinase [Aegilops tauschii]	K04733	cellular_component:plasma membrane(GO:0005886);biological_process:protein phosphorylation(GO:0006468);molecular_function:ATP binding(GO:0005524);molecular_function:protein serine/threonine kinase activity(GO:0004674)
TRIAE_CS42_1AL_TGACv1_000627_AA0016200	6134	113	2.29	52	0.89	66	1.16	1057	21.7	961	15.9	976	20.36	492.078	3.29558	0.23716	13.896	6.69e-44	6.61e-41	Ups	gi|473904812|gb|EMS49319.1| Annexin D4 [Triticum urartu]	K17099	_
TRIAE_CS42_5BS_TGACv1_423843_AA1384000	1515	4	0.2	10	0.42	6	0.26	245	12.34	370	15.02	261	13.36	132.713	4.68421	0.337108	13.8953	6.76e-44	6.61e-41	Ups	gi|357162059|ref|XP_003579291.1| PREDICTED: DNA-directed RNA polymerases II, IV and V subunit 9B [Brachypodium distachyon]<>gi|326497375|dbj|BAK02272.1| predicted protein [Hordeum vulgare subsp. vulgare]<>gi|944050702|gb|KQJ86340.1| hypothetical protein BRADI_4g04820 [Brachypodium distachyon]	K03017	molecular_function:DNA-directed RNA polymerase activity(GO:0003899);molecular_function:zinc ion binding(GO:0008270);cellular_component:DNA-directed RNA polymerase IV complex(GO:0000418);cellular_component:DNA-directed RNA polymerase II, core complex(GO:0005665);molecular_function:DNA binding(GO:0003677);biological_process:transcription, DNA-templated(GO:0006351)
TRIAE_CS42_2AS_TGACv1_114173_AA0364590	1537	1721	49.32	750	18.2	574	14.28	57	1.65	72	1.68	36	1.06	566.656	-4.18072	0.302275	-13.8309	1.66e-43	1.59e-40	Down	gi|1035787257|gb|ANJ45124.1| WRKY transcription factor, partial [Triticum aestivum]	_	molecular_function:sequence-specific DNA binding transcription factor activity(GO:0003700);molecular_function:sequence-specific DNA binding(GO:0043565);biological_process:regulation of transcription, DNA-templated(GO:0006355)
TRIAE_CS42_5BS_TGACv1_423843_AA1383990	1389	17	0.74	10	0.37	3	0.11	238	10.43	458	16.17	355	15.8	158.572	4.44762	0.32263	13.7855	3.12e-43	2.92e-40	Ups		_	_
TRIAE_CS42_4BS_TGACv1_328984_AA1096480	4039	66	0.98	125	1.58	46	0.6	1635	24.65	1865	22.66	1157	17.73	738.333	3.79204	0.27582	13.7483	5.22e-43	4.79e-40	Ups	gi|475607485|gb|EMT26728.1| Putative C-4 methylsterol oxidase [Aegilops tauschii]	K14423	biological_process:fatty acid biosynthetic process(GO:0006633);molecular_function:oxidoreductase activity(GO:0016491);molecular_function:iron ion binding(GO:0005506);cellular_component:integral component of membrane(GO:0016021);biological_process:oxidation-reduction process(GO:0055114)
TRIAE_CS42_5AL_TGACv1_375786_AA1227140	2968	78	1.61	28	0.49	30	0.54	755	15.77	770	12.96	793	16.83	371.08	3.63862	0.265768	13.6909	1.15e-42	1.04e-39	Ups		_	_
TRIAE_CS42_3B_TGACv1_227149_AA0821740	2529	29	0.74	41	0.88	42	0.93	478	12.33	1158	24.06	604	15.83	344.172	3.75855	0.274747	13.68	1.34e-42	1.18e-39	Ups	gi|326527415|dbj|BAK07982.1| predicted protein [Hordeum vulgare subsp. vulgare]	K00430	molecular_function:heme binding(GO:0020037);molecular_function:metal ion binding(GO:0046872);molecular_function:peroxidase activity(GO:0004601);biological_process:oxidation-reduction process(GO:0055114);biological_process:response to oxidative stress(GO:0006979)
TRIAE_CS42_1AL_TGACv1_001283_AA0028220	8868	1133	8.46	941	5.95	980	6.36	173	1.31	234	1.43	133	1.02	638.909	-2.72997	0.200346	-13.6262	2.8e-42	2.42e-39	Down	gi|474241763|gb|EMS59833.1| hypothetical protein TRIUR3_17784 [Triticum urartu]	_	_
TRIAE_CS42_2AS_TGACv1_113487_AA0356770	1143	36	1.52	31	1.11	43	1.58	425	18.2	1019	35.16	572	24.89	311.574	3.65509	0.268355	13.6204	3.03e-42	2.58e-39	Ups	gi|661920526|gb|AIE40060.1| heavy metal-associated isoprenylated protein 1 [Triticum aestivum]	_	biological_process:metal ion transport(GO:0030001);molecular_function:metal ion binding(GO:0046872)
TRIAE_CS42_1BL_TGACv1_030535_AA0093420	3920	594	12.85	328	6.01	246	4.62	4594	100.57	5342	94.25	4043	89.94	2291.95	3.18858	0.234775	13.5814	5.16e-42	4.31e-39	Ups	gi|922500591|ref|XP_013588017.1| PREDICTED: UDP-glucuronic acid decarboxylase 2-like [Brassica oleracea var. oleracea]	K08678	cellular_component:Golgi membrane(GO:0000139);cellular_component:vacuole(GO:0005773);molecular_function:UDP-glucuronate decarboxylase activity(GO:0048040);biological_process:D-xylose metabolic process(GO:0042732);cellular_component:plasma membrane(GO:0005886);biological_process:cellular metabolic process(GO:0044237);molecular_function:coenzyme binding(GO:0050662);molecular_function:nucleotide bin…
TRIAE_CS42_6DL_TGACv1_527230_AA1700850	1830	276	6.2	428	8.15	479	9.34	31	0.7	33	0.6	31	0.72	234.734	-3.74818	0.276987	-13.532	1.01e-41	8.3e-39	Down	gi|721667686|ref|XP_010235994.1| PREDICTED: zinc finger protein ZAT5 [Brachypodium distachyon]	_	_
TRIAE_CS42_U_TGACv1_640932_AA2079700	1319	1196	37.29	1370	36.17	1218	32.97	220	6.94	261	6.64	155	4.97	790.759	-2.79455	0.207565	-13.4635	2.57e-41	2.07e-38	Down	gi|326528197|dbj|BAJ89150.1| predicted protein [Hordeum vulgare subsp. vulgare]	K07766	molecular_function:hydrolase activity(GO:0016787)
TRIAE_CS42_5DL_TGACv1_433028_AA1398770	2810	254	1.78	199	1.18	164	1	2493	17.68	1717	9.82	2674	19.27	1156.02	3.10213	0.230779	13.4419	3.43e-41	2.72e-38	Ups	gi|326523055|dbj|BAJ88568.1| predicted protein [Hordeum vulgare subsp. vulgare]	K00012	molecular_function:NAD binding(GO:0051287);molecular_function:UDP-glucose 6-dehydrogenase activity(GO:0003979);biological_process:oxidation-reduction process(GO:0055114)
TRIAE_CS42_4DS_TGACv1_362384_AA1179360	6134	124	0.73	110	0.55	100	0.51	639	3.82	1029	4.96	821	4.99	426.554	2.52106	0.188509	13.3737	8.62e-41	6.71e-38	Ups	gi|325560590|gb|ADZ31265.1| lipoxygenase 3 [Triticum aestivum]	K15718	biological_process:oxylipin biosynthetic process(GO:0031408);molecular_function:iron ion binding(GO:0005506);molecular_function:linoleate 13S-lipoxygenase activity(GO:0016165);biological_process:oxidation-reduction process(GO:0055114)
TRIAE_CS42_3DS_TGACv1_272000_AA0912720	6693	2590	46.03	2671	40.2	2462	37.98	281	5.05	563	8.16	246	4.5	1576.27	-3.04792	0.228291	-13.351	1.17e-40	8.94e-38	Down	gi|475561254|gb|EMT13739.1| Putative serine incorporator [Aegilops tauschii]	_	cellular_component:membrane(GO:0016020)
TRIAE_CS42_3DL_TGACv1_250034_AA0860810	4218	418	2.92	499	2.95	437	2.65	59	0.42	52	0.3	77	0.55	277.452	-3.03666	0.227681	-13.3373	1.4e-40	1.06e-37	Down	gi|300681506|emb|CBH32600.1| pepsin A, putative, expressed [Triticum aestivum]	_	molecular_function:aspartic-type endopeptidase activity(GO:0004190);biological_process:proteolysis(GO:0006508)
TRIAE_CS42_7DS_TGACv1_626041_AA2066250	1001	988	51.23	1229	53.98	1138	51.23	156	8.19	181	7.66	90	4.8	682.803	-3.15647	0.236922	-13.3228	1.7e-40	1.26e-37	Down	gi|473945643|gb|EMS50523.1| hypothetical protein TRIUR3_12851 [Triticum urartu]	K07766	molecular_function:hydrolase activity(GO:0016787)
TRIAE_CS42_1AL_TGACv1_001267_AA0028050	7734	252	2.69	320	2.89	244	2.26	26	0.28	33	0.29	33	0.36	163.569	-3.30854	0.250161	-13.2256	6.24e-40	4.55e-37	Down	gi|944061869|gb|KQJ97459.1| hypothetical protein BRADI_3g30820 [Brachypodium distachyon]<>gi|944061870|gb|KQJ97460.1| hypothetical protein BRADI_3g30820 [Brachypodium distachyon]<>gi|944061871|gb|KQJ97461.1| hypothetical protein BRADI_3g30820 [Brachypodium distachyon]	_	_
TRIAE_CS42_1AS_TGACv1_019033_AA0058470	4109	211	1.85	117	0.87	160	1.22	1507	13.38	2626	18.8	1403	12.66	899.056	3.07117	0.232254	13.2233	6.44e-40	4.62e-37	Ups	gi|326493780|dbj|BAJ85352.1| predicted protein [Hordeum vulgare subsp. vulgare]	K09419	molecular_function:sequence-specific DNA binding transcription factor activity(GO:0003700);molecular_function:sequence-specific DNA binding(GO:0043565);biological_process:response to stress(GO:0006950);cellular_component:nucleus(GO:0005634);biological_process:regulation of transcription, DNA-templated(GO:0006355)
TRIAE_CS42_6BS_TGACv1_513401_AA1640450	1285	460	14.72	307	8.32	325	9.03	31	1	11	0.29	33	1.09	210.193	-3.87373	0.293249	-13.2097	7.71e-40	5.45e-37	Down	gi|669028907|emb|CDM82881.1| unnamed protein product [Triticum aestivum]	_	_
TRIAE_CS42_5DL_TGACv1_433530_AA1415650	2015	110	1.29	76	0.75	84	0.86	964	11.44	1833	17.53	810	9.77	574.94	3.27217	0.248426	13.1716	1.28e-39	8.9e-37	Ups	gi|326493780|dbj|BAJ85352.1| predicted protein [Hordeum vulgare subsp. vulgare]	K09419	molecular_function:DNA binding(GO:0003677)
TRIAE_CS42_5AS_TGACv1_397735_AA1283770	983	1646	75.88	1333	52.05	1294	51.79	243	11.34	425	15.98	348	16.5	928.736	-2.33843	0.177898	-13.1448	1.82e-39	1.25e-36	Down	gi|474357579|gb|EMS63186.1| Myb-related protein MYBAS2 [Triticum urartu]	K09422	_
TRIAE_CS42_4DS_TGACv1_361226_AA1163940	5677	234	4.78	199	3.44	227	4.03	2009	41.53	2177	36.27	1434	30.13	961.799	2.71433	0.20676	13.1279	2.28e-39	1.54e-36	Ups	gi|326524532|dbj|BAK00649.1| predicted protein [Hordeum vulgare subsp. vulgare]	_	cellular_component:mitochondrion(GO:0005739);cellular_component:integral component of membrane(GO:0016021)
TRIAE_CS42_1AS_TGACv1_019565_AA0068460	2885	170	2.23	138	1.53	101	1.15	840	11.14	1122	12	947	12.77	504.67	2.47403	0.188815	13.1029	3.17e-39	2.11e-36	Ups	gi|326516936|dbj|BAJ96460.1| predicted protein [Hordeum vulgare subsp. vulgare]<>gi|326526275|dbj|BAJ97154.1| predicted protein [Hordeum vulgare subsp. vulgare]	_	biological_process:protein phosphorylation(GO:0006468);molecular_function:ATP binding(GO:0005524);molecular_function:protein serine/threonine kinase activity(GO:0004674)
TRIAE_CS42_5AL_TGACv1_375403_AA1221090	7921	173	1.74	64	0.55	67	0.59	1136	11.56	1875	15.38	1611	16.67	732.336	3.46285	0.264914	13.0716	4.79e-39	3.14e-36	Ups	gi|474396629|gb|EMS65768.1| Protein kinase APK1B, chloroplastic [Triticum urartu]	_	biological_process:protein phosphorylation(GO:0006468);molecular_function:ATP binding(GO:0005524);molecular_function:protein serine/threonine kinase activity(GO:0004674)
TRIAE_CS42_7AS_TGACv1_569566_AA1819270	1270	280	9.24	179	5	188	5.39	12	0.4	22	0.59	12	0.41	124.214	-3.85835	0.296059	-13.0324	8.01e-39	5.18e-36	Down	gi|326518096|dbj|BAK07300.1| predicted protein [Hordeum vulgare subsp. vulgare]	_	molecular_function:transferase activity, transferring glycosyl groups(GO:0016757)
TRIAE_CS42_5BL_TGACv1_404565_AA1304390	910	261	11.79	284	10.87	277	10.87	31	1.42	14	0.52	15	0.7	160.674	-3.80761	0.292239	-13.0291	8.36e-39	5.33e-36	Down	gi|475561501|gb|EMT13785.1| hypothetical protein F775_27600 [Aegilops tauschii]	_	_
TRIAE_CS42_1BL_TGACv1_030825_AA0101560	2957	954	20.94	1023	19.02	989	18.85	230	5.11	247	4.42	225	5.08	650.62	-2.33025	0.179134	-13.0084	1.1e-38	6.89e-36	Down	gi|474241763|gb|EMS59833.1| hypothetical protein TRIUR3_17784 [Triticum urartu]	_	_
TRIAE_CS42_1DL_TGACv1_063095_AA0223840	860	127	8.62	167	9.6	184	10.84	1589	109.12	2144	118.66	1254	87.51	827.12	2.95182	0.228188	12.9359	2.82e-38	1.75e-35	Ups		_	_
TRIAE_CS42_6AS_TGACv1_485501_AA1546480	15709	161	1.41	95	0.7	113	0.86	828	7.33	1230	8.77	901	8.1	503.113	2.62418	0.203002	12.9269	3.17e-38	1.94e-35	Ups	gi|326505028|dbj|BAK02901.1| predicted protein [Hordeum vulgare subsp. vulgare]	K01537	molecular_function:calcium-transporting ATPase activity(GO:0005388);molecular_function:calmodulin binding(GO:0005516);biological_process:calcium ion transmembrane transport(GO:0070588);cellular_component:integral component of membrane(GO:0016021);molecular_function:metal ion binding(GO:0046872);molecular_function:ATP binding(GO:0005524)
TRIAE_CS42_1AL_TGACv1_002920_AA0046380	4035	591	11.04	449	7.1	287	4.65	3138	59.31	4542	69.18	3283	63.05	1856.74	2.67494	0.208065	12.8563	7.93e-38	4.79e-35	Ups	gi|922500591|ref|XP_013588017.1| PREDICTED: UDP-glucuronic acid decarboxylase 2-like [Brassica oleracea var. oleracea]	K08678	cellular_component:Golgi membrane(GO:0000139);cellular_component:vacuole(GO:0005773);molecular_function:UDP-glucuronate decarboxylase activity(GO:0048040);biological_process:D-xylose metabolic process(GO:0042732);cellular_component:plasma membrane(GO:0005886);biological_process:cellular metabolic process(GO:0044237);molecular_function:coenzyme binding(GO:0050662);molecular_function:nucleotide bin…
TRIAE_CS42_3AL_TGACv1_193959_AA0623510	4885	2657	18.32	2600	15.18	3135	18.77	611	4.26	728	4.09	714	5.06	1854.63	-2.29412	0.178879	-12.825	1.19e-37	7.09e-35	Down	gi|669029302|emb|CDM83467.1| unnamed protein product [Triticum aestivum]	_	molecular_function:transferase activity(GO:0016740);biological_process:metabolic process(GO:0008152);biological_process:siroheme biosynthetic process(GO:0019354);molecular_function:precorrin-2 dehydrogenase activity(GO:0043115);biological_process:methylation(GO:0032259);cellular_component:chloroplast(GO:0009507);molecular_function:methyltransferase activity(GO:0008168);biological_process:oxidatio…
TRIAE_CS42_2BL_TGACv1_130584_AA0414110	1845	864	19.26	503	9.5	409	7.91	55	1.24	27	0.49	59	1.35	341.091	-3.67232	0.288611	-12.7241	4.34e-37	2.56e-34	Down	gi|475583083|gb|EMT19343.1| hypothetical protein F775_09307 [Aegilops tauschii]	_	_
TRIAE_CS42_4BS_TGACv1_328779_AA1093570	9531	141	0.5	109	0.33	86	0.26	659	2.36	986	2.84	776	2.82	417.554	2.48103	0.195214	12.7093	5.25e-37	3.05e-34	Ups	gi|475565267|gb|EMT14752.1| Peptide transporter PTR2 [Aegilops tauschii]	K14638	biological_process:transport(GO:0006810);cellular_component:membrane(GO:0016020);molecular_function:transporter activity(GO:0005215)
TRIAE_CS42_5DS_TGACv1_457736_AA1489380	1144	78	3.34	47	1.71	55	2.05	453	19.64	825	28.82	549	24.18	299.661	2.91692	0.230308	12.6653	9.21e-37	5.28e-34	Ups	gi|326508414|dbj|BAJ99474.1| predicted protein [Hordeum vulgare subsp. vulgare]	K17279	biological_process:response to abiotic stimulus(GO:0009628);biological_process:multicellular organismal development(GO:0007275);biological_process:response to stress(GO:0006950);biological_process:response to oxygen-containing compound(GO:1901700);cellular_component:membrane(GO:0016020)
TRIAE_CS42_4BS_TGACv1_329134_AA1098110	4221	3100	35.42	3564	34.49	3463	34.35	736	8.51	921	8.58	974	11.45	2257.3	-2.21261	0.174782	-12.6593	9.94e-37	5.64e-34	Down	gi|326532794|dbj|BAJ89242.1| predicted protein [Hordeum vulgare subsp. vulgare]	K14190	_
TRIAE_CS42_4BS_TGACv1_330068_AA1105770	5969	30	0.12	38	0.13	29	0.1	650	2.68	478	1.59	398	1.67	250.124	3.50569	0.277233	12.6453	1.19e-36	6.65e-34	Ups	gi|325560590|gb|ADZ31265.1| lipoxygenase 3 [Triticum aestivum]	K15718	biological_process:oxylipin biosynthetic process(GO:0031408);molecular_function:iron ion binding(GO:0005506);molecular_function:linoleate 13S-lipoxygenase activity(GO:0016165);biological_process:oxidation-reduction process(GO:0055114)
TRIAE_CS42_7AS_TGACv1_569531_AA1818340	5377	850	31.38	920	28.76	881	28.23	174	6.5	271	8.16	204	7.74	583.236	-2.29918	0.182154	-12.6222	1.59e-36	8.77e-34	Down	gi|326528197|dbj|BAJ89150.1| predicted protein [Hordeum vulgare subsp. vulgare]	K07766	molecular_function:hydrolase activity(GO:0016787)
TRIAE_CS42_6DS_TGACv1_543094_AA1735270	2245	159	3.35	102	1.82	80	1.46	764	16.31	1210	20.81	919	19.93	486.628	2.69955	0.213883	12.6216	1.6e-36	8.77e-34	Ups	gi|1002279775|ref|XP_015644205.1| PREDICTED: 3-ketoacyl-CoA synthase 11 [Oryza sativa Japonica Group]<>gi|1002279777|ref|XP_015644206.1| PREDICTED: 3-ketoacyl-CoA synthase 11 [Oryza sativa Japonica Group]<>gi|50725468|dbj|BAD32939.1| putative beta-ketoacyl-CoA synthase [Oryza sativa Japonica Group]<>gi|113596036|dbj|BAF19910.1| Os06g0598800 [Oryza sativa Japonica Group]<>gi|125597765|gb|EAZ37545.…	K15397	molecular_function:transferase activity, transferring acyl groups other than amino-acyl groups(GO:0016747);biological_process:fatty acid biosynthetic process(GO:0006633);biological_process:response to cold(GO:0009409);cellular_component:membrane(GO:0016020);biological_process:response to light stimulus(GO:0009416)
TRIAE_CS42_6DL_TGACv1_527452_AA1704180	2654	1300	16.01	1449	15.11	1524	16.29	275	3.43	420	4.22	310	3.93	936.737	-2.3572	0.186779	-12.6203	1.63e-36	8.82e-34	Down	gi|475595089|gb|EMT22904.1| hypothetical protein F775_01534 [Aegilops tauschii]	_	_
TRIAE_CS42_7DS_TGACv1_622006_AA2031000	14785	192	0.64	138	0.39	146	0.42	808	2.74	1089	2.97	1010	3.48	516.732	2.2584	0.179116	12.6086	1.89e-36	1.01e-33	Ups	gi|473782085|gb|EMS46123.1| Wall-associated receptor kinase 3 [Triticum urartu]	K04733	molecular_function:polysaccharide binding(GO:0030247);molecular_function:calcium ion binding(GO:0005509);biological_process:protein phosphorylation(GO:0006468);molecular_function:ATP binding(GO:0005524);molecular_function:protein serine/threonine kinase activity(GO:0004674)
TRIAE_CS42_U_TGACv1_640869_AA2077820	1879	1985	43.44	1179	21.85	1316	25	301	6.67	299	5.34	278	6.26	944.632	-2.55632	0.202891	-12.5995	2.13e-36	1.12e-33	Down	gi|11096246|gb|AAG30254.1|AF307333_1 putative nematode-resistance protein [Hordeum vulgare]<>gi|56609585|gb|AAW03319.1| Hs1 [Hordeum vulgare]<>gi|326524179|dbj|BAJ97100.1| predicted protein [Hordeum vulgare subsp. vulgare]	_	biological_process:defense response to bacterium, incompatible interaction(GO:0009816);biological_process:response to salicylic acid(GO:0009751);biological_process:response to oxidative stress(GO:0006979)
TRIAE_CS42_1BL_TGACv1_030293_AA0085660	1421	31	1.06	14	0.41	11	0.33	355	12.33	810	22.68	327	11.54	225.687	4.08059	0.32451	12.5746	2.91e-36	1.52e-33	Ups	gi|475581806|gb|EMT18948.1| hypothetical protein F775_28211 [Aegilops tauschii]	_	_
TRIAE_CS42_3DL_TGACv1_249363_AA0846600	2405	326	8.13	330	6.97	540	11.69	24	0.61	49	1	18	0.46	236.178	-3.80211	0.302463	-12.5705	3.07e-36	1.58e-33	Down	gi|326511049|dbj|BAJ91872.1| predicted protein, partial [Hordeum vulgare subsp. vulgare]	_	_
TRIAE_CS42_7AL_TGACv1_559271_AA1798930	2768	354	3.73	479	4.27	386	3.53	64	0.68	57	0.49	42	0.45	249.241	-3.06823	0.244346	-12.5569	3.64e-36	1.86e-33	Down	gi|721614286|ref|XP_003563531.2| PREDICTED: uncharacterized protein LOC100826010 [Brachypodium distachyon]<>gi|944082118|gb|KQK17470.1| hypothetical protein BRADI_1g34647 [Brachypodium distachyon]	_	_
TRIAE_CS42_1AL_TGACv1_000361_AA0010050	1221	597	20.11	850	24.25	711	20.79	131	4.47	126	3.46	126	4.36	456.012	-2.70882	0.215961	-12.5431	4.34e-36	2.19e-33	Down	gi|326518666|dbj|BAJ92494.1| predicted protein [Hordeum vulgare subsp. vulgare]<>gi|326526357|dbj|BAJ97195.1| predicted protein [Hordeum vulgare subsp. vulgare]	K09286	_
TRIAE_CS42_6BL_TGACv1_500437_AA1604620	5769	87	1.41	42	0.58	62	0.87	571	9.37	607	8.03	702	11.71	315.28	2.90155	0.231904	12.5119	6.43e-36	3.21e-33	Ups	gi|944267883|gb|KQL32123.1| hypothetical protein SETIT_016635mg [Setaria italica]	K15747	molecular_function:heme binding(GO:0020037);molecular_function:oxidoreductase activity, acting on paired donors, with incorporation or reduction of molecular oxygen(GO:0016705);molecular_function:monooxygenase activity(GO:0004497);molecular_function:iron ion binding(GO:0005506);molecular_function:electron carrier activity(GO:0009055);biological_process:oxidation-reduction process(GO:0055114)
TRIAE_CS42_7DL_TGACv1_604087_AA1993540	5032	355	5.23	279	3.48	245	3.13	1668	24.87	4030	48.43	2492	37.76	1343.33	2.78933	0.224226	12.4398	1.59e-35	7.84e-33	Ups	gi|992156546|gb|KXG20545.1| hypothetical protein SORBI_010G219100 [Sorghum bicolor]	_	biological_process:protein phosphorylation(GO:0006468);molecular_function:ATP binding(GO:0005524);molecular_function:protein serine/threonine kinase activity(GO:0004674)
TRIAE_CS42_5DL_TGACv1_434739_AA1440840	1861	175	4.13	166	3.32	133	2.72	9	0.21	3	0.06	9	0.22	89.7549	-4.33173	0.348777	-12.4198	2.04e-35	9.97e-33	Down	gi|514820542|ref|XP_004984958.1| PREDICTED: putative serine/threonine-protein kinase-like protein CCR3 [Setaria italica]<>gi|944227216|gb|KQK91620.1| hypothetical protein SETIT_035601mg [Setaria italica]	_	_
TRIAE_CS42_5BS_TGACv1_423277_AA1373020	3626	267	1.97	218	1.36	151	0.97	2224	16.61	1988	11.96	1495	11.34	976.262	2.79903	0.227204	12.3194	7.12e-35	3.44e-32	Ups	gi|475530322|gb|EMT07888.1| Glucan 1,3-beta-glucosidase [Aegilops tauschii]	_	molecular_function:hydrolase activity, hydrolyzing O-glycosyl compounds(GO:0004553);molecular_function:protein binding, bridging(GO:0030674);biological_process:carbohydrate metabolic process(GO:0005975);molecular_function:actin filament binding(GO:0051015)
TRIAE_CS42_5AL_TGACv1_374646_AA1205450	5629	472	3.72	474	3.17	448	3.07	74	0.59	97	0.62	119	0.97	298.787	-2.50302	0.203647	-12.291	1.01e-34	4.85e-32	Down	gi|721626086|ref|XP_010229248.1| PREDICTED: protein NLP1-like [Brachypodium distachyon]<>gi|721626090|ref|XP_010229249.1| PREDICTED: protein NLP1-like [Brachypodium distachyon]<>gi|960455379|ref|XP_014752172.1| PREDICTED: protein NLP1-like [Brachypodium distachyon]<>gi|960455382|ref|XP_014752173.1| PREDICTED: protein NLP1-like [Brachypodium distachyon]<>gi|960455384|ref|XP_014752174.1| PREDICTED:…	_	_
TRIAE_CS42_1DL_TGACv1_061089_AA0184680	2930	732	16.32	709	13.39	616	11.93	175	3.95	207	3.77	178	4.08	459.703	-2.13303	0.173743	-12.277	1.2e-34	5.7e-32	Down	gi|475621391|gb|EMT31459.1| hypothetical protein F775_06131 [Aegilops tauschii]	_	_
TRIAE_CS42_7BL_TGACv1_576940_AA1860550	2904	1513	26.75	1871	28.01	1820	27.93	318	5.69	482	6.95	288	5.24	1121.56	-2.51076	0.205522	-12.2165	2.54e-34	1.19e-31	Down	gi|474451412|gb|EMS68897.1| hypothetical protein TRIUR3_00455 [Triticum urartu]	_	_
TRIAE_CS42_6DL_TGACv1_528292_AA1713090	3727	958	23.62	1085	22.65	973	20.83	45	1.12	185	3.72	85	2.16	599.342	-3.42716	0.28131	-12.1829	3.84e-34	1.78e-31	Down	gi|474350687|gb|EMS62989.1| hypothetical protein TRIUR3_17211 [Triticum urartu]	_	_
TRIAE_CS42_3B_TGACv1_224563_AA0797980	4495	2466	53.6	1686	31.04	2049	38.66	481	10.58	581	10.3	596	13.32	1379.32	-2.15604	0.17729	-12.1611	5.01e-34	2.3e-31	Down	gi|669029302|emb|CDM83467.1| unnamed protein product [Triticum aestivum]	_	molecular_function:transferase activity(GO:0016740);biological_process:metabolic process(GO:0008152)
TRIAE_CS42_2AS_TGACv1_113707_AA0359670	2536	29	0.3	24	0.21	42	0.38	450	4.79	729	6.25	337	3.64	240.24	3.45726	0.284592	12.1482	5.87e-34	2.67e-31	Ups	gi|473849334|gb|EMS47464.1| Transcription factor bHLH47 [Triticum urartu]	_	_
TRIAE_CS42_4AS_TGACv1_306718_AA1012360	1249	163	5.37	141	3.93	168	4.8	6	0.2	11	0.3	13	0.44	91.1983	-3.95512	0.325657	-12.1451	6.09e-34	2.74e-31	Down	gi|326502452|dbj|BAJ95289.1| predicted protein [Hordeum vulgare subsp. vulgare]	K09286	_
TRIAE_CS42_1DS_TGACv1_080665_AA0251920	6853	70	0.76	59	0.54	66	0.62	457	5.02	493	4.36	492	5.49	251.036	2.51475	0.207149	12.1398	6.5e-34	2.9e-31	Ups	gi|357134534|ref|XP_003568872.1| PREDICTED: GDSL esterase/lipase At1g09390-like [Brachypodium distachyon]<>gi|944071875|gb|KQK07359.1| hypothetical protein BRADI_2g34790 [Brachypodium distachyon]	_	biological_process:lipid metabolic process(GO:0006629);molecular_function:hydrolase activity, acting on ester bonds(GO:0016788)
TRIAE_CS42_5DL_TGACv1_438973_AA1468800	1054	26	1.23	57	2.28	57	2.33	515	24.58	1216	46.77	651	31.57	370.474	3.50285	0.291218	12.0283	2.52e-33	1.11e-30	Ups	gi|474350477|gb|EMS62968.1| hypothetical protein TRIUR3_17864 [Triticum urartu]	_	_
TRIAE_CS42_7AL_TGACv1_556459_AA1763560	1835	52	1.4	53	1.21	14	0.33	679	18.48	576	12.64	587	16.24	299.279	3.47685	0.289869	11.9945	3.79e-33	1.66e-30	Ups	gi|473907662|gb|EMS49450.1| putative WRKY transcription factor 70 [Triticum urartu]	_	_
TRIAE_CS42_4DL_TGACv1_343518_AA1135780	2192	52	1.41	29	0.66	35	0.82	407	11.15	909	20.07	406	11.3	270.311	3.36636	0.281201	11.9714	5.02e-33	2.17e-30	Ups	gi|422096251|gb|AFX79623.1| beta-carotene hydroxylase D2 [Triticum aestivum]	K15746	biological_process:fatty acid biosynthetic process(GO:0006633);molecular_function:oxidoreductase activity(GO:0016491);molecular_function:iron ion binding(GO:0005506);cellular_component:integral component of membrane(GO:0016021);biological_process:oxidation-reduction process(GO:0055114)
TRIAE_CS42_7DS_TGACv1_622210_AA2035360	1785	459	10.57	375	7.32	360	7.2	82	1.91	97	1.82	99	2.35	259.283	-2.33874	0.195715	-11.9498	6.51e-33	2.79e-30	Down	gi|326518096|dbj|BAK07300.1| predicted protein [Hordeum vulgare subsp. vulgare]	_	molecular_function:transferase activity, transferring glycosyl groups(GO:0016757)
TRIAE_CS42_3DL_TGACv1_249459_AA0849260	2726	5062	90.82	2359	35.85	1988	30.97	403	7.32	278	4.07	249	4.59	1824.23	-3.37268	0.282287	-11.9477	6.67e-33	2.84e-30	Down	gi|474377000|gb|EMS64237.1| putative WRKY transcription factor 33 [Triticum urartu]	K13424	_
TRIAE_CS42_4BL_TGACv1_322296_AA1070410	2782	1102	6.79	514	2.68	549	2.94	100	0.62	110	0.55	78	0.49	432.409	-3.03969	0.254457	-11.9458	6.83e-33	2.88e-30	Down	gi|357112718|ref|XP_003558154.1| PREDICTED: probable protein phosphatase 2C 32 [Brachypodium distachyon]<>gi|944086807|gb|KQK22159.1| hypothetical protein BRADI_1g65520 [Brachypodium distachyon]	K17506	biological_process:protein dephosphorylation(GO:0006470);molecular_function:metal ion binding(GO:0046872);cellular_component:plastid(GO:0009536);molecular_function:protein serine/threonine phosphatase activity(GO:0004722);biological_process:abscisic acid-activated signaling pathway(GO:0009738);cellular_component:nucleus(GO:0005634);biological_process:cellular process(GO:0009987);molecular_functio…
TRIAE_CS42_3B_TGACv1_222945_AA0773750	3331	39	0.23	52	0.26	57	0.3	491	2.97	725	3.53	405	2.49	266.493	2.99293	0.250628	11.9417	7.17e-33	2.99e-30	Ups	gi|19571117|dbj|BAB86541.1| OSJNBb0008G24.11 [Oryza sativa Japonica Group]	K14638	biological_process:transport(GO:0006810);cellular_component:membrane(GO:0016020);molecular_function:transporter activity(GO:0005215);cellular_component:mitochondrion(GO:0005739)
TRIAE_CS42_4BS_TGACv1_330548_AA1108060	2130	599	12.01	282	4.79	208	3.62	31	0.63	16	0.26	14	0.29	203.641	-4.01808	0.339003	-11.8527	2.08e-32	8.62e-30	Down	gi|475599597|gb|EMT24280.1| hypothetical protein F775_22816 [Aegilops tauschii]	_	_
TRIAE_CS42_7DL_TGACv1_605269_AA2005660	699	1620	95.3	2439	121.52	2148	109.71	425	25.3	366	17.56	363	21.96	1323.37	-2.63362	0.222387	-11.8425	2.35e-32	9.65e-30	Down	gi|475589515|gb|EMT21184.1| Ferredoxin, chloroplastic [Aegilops tauschii]	K02639	molecular_function:binding(GO:0005488)
TRIAE_CS42_3B_TGACv1_221083_AA0729690	2010	2788	57.04	1946	33.72	1951	34.65	435	9.01	763	12.73	521	10.96	1467.39	-2.21767	0.189217	-11.7203	1e-31	4.08e-29	Down	gi|11096246|gb|AAG30254.1|AF307333_1 putative nematode-resistance protein [Hordeum vulgare]<>gi|56609585|gb|AAW03319.1| Hs1 [Hordeum vulgare]<>gi|326524179|dbj|BAJ97100.1| predicted protein [Hordeum vulgare subsp. vulgare]	_	_
TRIAE_CS42_6AS_TGACv1_486203_AA1558150	2171	237	5.38	178	3.43	141	2.78	985	22.65	1364	25.28	1011	23.62	597.394	2.24273	0.191383	11.7185	1.02e-31	4.13e-29	Ups	gi|125555951|gb|EAZ01557.1| hypothetical protein OsI_23590 [Oryza sativa Indica Group]	K15397	molecular_function:transferase activity, transferring acyl groups other than amino-acyl groups(GO:0016747);biological_process:fatty acid biosynthetic process(GO:0006633);biological_process:response to cold(GO:0009409);cellular_component:membrane(GO:0016020);biological_process:response to light stimulus(GO:0009416)
TRIAE_CS42_3AL_TGACv1_196547_AA0661250	2008	2714	55.58	3099	53.75	2973	52.86	818	16.95	989	16.52	901	18.98	2021.47	-1.97065	0.16831	-11.7084	1.15e-31	4.61e-29	Down	gi|357126125|ref|XP_003564739.1| PREDICTED: amidophosphoribosyltransferase, chloroplastic-like [Brachypodium distachyon]<>gi|944075347|gb|KQK10831.1| hypothetical protein BRADI_2g56470 [Brachypodium distachyon]	K00764	cellular_component:cell wall(GO:0005618);molecular_function:iron-sulfur cluster binding(GO:0051536);biological_process:purine nucleobase biosynthetic process(GO:0009113);molecular_function:metal ion binding(GO:0046872);cellular_component:plastid stroma(GO:0009532);biological_process:leaf morphogenesis(GO:0009965);biological_process:nucleoside metabolic process(GO:0009116);cellular_component:chlor…
TRIAE_CS42_6BL_TGACv1_500546_AA1606310	4122	353	2.71	257	1.67	227	1.51	1270	9.88	1602	10.04	1621	12.81	818.111	2.08582	0.178185	11.7059	1.19e-31	4.71e-29	Ups		_	_
TRIAE_CS42_1BL_TGACv1_035340_AA0146430	2800	688	10.1	613	7.62	628	8.01	175	2.6	185	2.22	183	2.76	434.766	-2.08093	0.178524	-11.6563	2.13e-31	8.37e-29	Down	gi|357146854|ref|XP_003574135.1| PREDICTED: uncharacterized protein LOC100837497 [Brachypodium distachyon]<>gi|944061718|gb|KQJ97308.1| hypothetical protein BRADI_3g30027 [Brachypodium distachyon]	_	_
TRIAE_CS42_6DS_TGACv1_544166_AA1746980	4012	59	1.28	65	1.2	59	1.11	566	12.44	473	8.38	489	10.92	264.351	2.67849	0.229812	11.6551	2.16e-31	8.41e-29	Ups	gi|475610655|gb|EMT27807.1| hypothetical protein F775_32398 [Aegilops tauschii]	_	_
TRIAE_CS42_7BL_TGACv1_578757_AA1899630	2091	772	15.18	621	10.34	483	8.25	122	2.43	141	2.26	78	1.58	391.364	-2.6488	0.227648	-11.6355	2.72e-31	1.05e-28	Down	gi|326532056|dbj|BAK01404.1| predicted protein, partial [Hordeum vulgare subsp. vulgare]	_	cellular_component:cytoplasmic membrane-bounded vesicle(GO:0016023);biological_process:proteolysis(GO:0006508);molecular_function:aspartic-type endopeptidase activity(GO:0004190)
TRIAE_CS42_2AL_TGACv1_093270_AA0276290	4924	7420	104.82	8939	106.95	9810	120.31	1788	25.56	2536	29.22	2246	32.63	5816.06	-2.2621	0.194769	-11.6143	3.49e-31	1.33e-28	Down	gi|297501351|dbj|BAJ09028.1| ferric reductase oxidase [Hordeum vulgare]	_	molecular_function:oxidoreductase activity(GO:0016491);cellular_component:cell part(GO:0044464);cellular_component:integral component of membrane(GO:0016021);biological_process:oxidation-reduction process(GO:0055114)
TRIAE_CS42_1DS_TGACv1_080802_AA0253940	4864	1525	18.36	791	8.07	878	9.18	203	2.47	173	1.7	157	1.94	657.513	-2.73704	0.23682	-11.5574	6.77e-31	2.57e-28	Down	gi|357129640|ref|XP_003566469.1| PREDICTED: putative nuclease HARBI1 [Brachypodium distachyon]	_	_
TRIAE_CS42_1BL_TGACv1_032814_AA0134350	1198	596	20.46	733	21.31	577	17.19	139	4.83	132	3.7	88	3.11	404.23	-2.60685	0.225922	-11.5388	8.41e-31	3.17e-28	Down	gi|326518666|dbj|BAJ92494.1| predicted protein [Hordeum vulgare subsp. vulgare]<>gi|326526357|dbj|BAJ97195.1| predicted protein [Hordeum vulgare subsp. vulgare]	K09286	biological_process:transcription, DNA-templated(GO:0006351)
TRIAE_CS42_1DL_TGACv1_062248_AA0211260	3560	215	3.23	362	4.6	304	3.96	36	0.55	39	0.48	41	0.63	180.669	-3.0802	0.267309	-11.523	1.01e-30	3.77e-28	Down	gi|944061869|gb|KQJ97459.1| hypothetical protein BRADI_3g30820 [Brachypodium distachyon]<>gi|944061870|gb|KQJ97460.1| hypothetical protein BRADI_3g30820 [Brachypodium distachyon]<>gi|944061871|gb|KQJ97461.1| hypothetical protein BRADI_3g30820 [Brachypodium distachyon]	_	_
TRIAE_CS42_7BL_TGACv1_576868_AA1857750	1145	78	2.8	81	2.46	57	1.78	459	16.68	734	21.5	461	17.03	282.384	2.53756	0.220357	11.5157	1.1e-30	4.07e-28	Ups	gi|944082583|gb|KQK17935.1| hypothetical protein BRADI_1g37660 [Brachypodium distachyon]	_	_
TRIAE_CS42_7AS_TGACv1_569084_AA1806860	7075	648	8.54	663	7.4	563	6.44	173	2.31	185	1.99	170	2.3	422.121	-2.07756	0.180547	-11.507	1.22e-30	4.47e-28	Down	gi|357118213|ref|XP_003560852.1| PREDICTED: potassium channel KOR1 [Brachypodium distachyon]<>gi|944083380|gb|KQK18732.1| hypothetical protein BRADI_1g44317 [Brachypodium distachyon]	K04957	_
TRIAE_CS42_4AL_TGACv1_291813_AA0996690	16385	1908	7.83	1401	4.87	1330	4.74	423	1.76	382	1.28	352	1.49	1018.05	-2.22116	0.193543	-11.4763	1.73e-30	6.31e-28	Down	gi|475530393|gb|EMT07894.1| Oligopeptide transporter 7 [Aegilops tauschii]	_	biological_process:oligopeptide transport(GO:0006857);cellular_component:plasma membrane(GO:0005886);biological_process:transmembrane transport(GO:0055085)
TRIAE_CS42_4AL_TGACv1_291732_AA0996340	1692	13	0.32	13	0.27	13	0.27	606	14.91	221	4.38	328	8.2	187.66	4.18759	0.364907	11.4758	1.75e-30	6.31e-28	Ups	gi|357156959|ref|XP_003577634.1| PREDICTED: uncharacterized protein At1g18480 [Brachypodium distachyon]<>gi|944053092|gb|KQJ88730.1| hypothetical protein BRADI_4g20750 [Brachypodium distachyon]	_	molecular_function:hydrolase activity(GO:0016787)
TRIAE_CS42_5BL_TGACv1_406874_AA1350840	2446	401	6.92	351	5.13	237	3.55	3697	64.57	3388	47.69	2008	35.64	1551.77	2.81459	0.245322	11.4731	1.8e-30	6.46e-28	Ups	gi|326516970|dbj|BAJ96477.1| predicted protein [Hordeum vulgare subsp. vulgare]	_	molecular_function:nutrient reservoir activity(GO:0045735)
TRIAE_CS42_2AL_TGACv1_093773_AA0286430	2592	620	5.94	333	2.7	360	2.99	60	0.58	91	0.71	51	0.5	267.051	-2.8664	0.250154	-11.4585	2.13e-30	7.58e-28	Down	gi|326489879|dbj|BAJ94013.1| predicted protein [Hordeum vulgare subsp. vulgare]	_	_
TRIAE_CS42_4DL_TGACv1_343746_AA1139060	5524	398	2.84	372	2.25	375	2.32	62	0.45	114	0.66	69	0.51	245.882	-2.46746	0.215461	-11.452	2.3e-30	8.12e-28	Down	gi|721626086|ref|XP_010229248.1| PREDICTED: protein NLP1-like [Brachypodium distachyon]<>gi|721626090|ref|XP_010229249.1| PREDICTED: protein NLP1-like [Brachypodium distachyon]<>gi|960455379|ref|XP_014752172.1| PREDICTED: protein NLP1-like [Brachypodium distachyon]<>gi|960455382|ref|XP_014752173.1| PREDICTED: protein NLP1-like [Brachypodium distachyon]<>gi|960455384|ref|XP_014752174.1| PREDICTED:…	_	_
TRIAE_CS42_2BL_TGACv1_133882_AA0443340	750	119	7.49	69	3.68	85	4.65	549	34.99	662	34	812	52.59	349.907	2.51	0.219348	11.443	2.55e-30	8.94e-28	Ups	gi|45862004|gb|AAS78780.1| putative vacuolar defense protein [Triticum aestivum]	_	_
TRIAE_CS42_2DL_TGACv1_159885_AA0543880	8659	73	0.6	42	0.29	50	0.35	400	3.31	438	2.92	432	3.63	219.439	2.56501	0.224499	11.4255	3.12e-30	1.09e-27	Ups	gi|475599605|gb|EMT24284.1| Calmodulin-binding transcription activator 4 [Aegilops tauschii]	_	_
TRIAE_CS42_3DL_TGACv1_249970_AA0859480	4369	1151	12.67	711	6.63	766	7.32	4861	54.15	5423	48.69	4530	51.28	2687.24	2.15862	0.189006	11.4209	3.29e-30	1.14e-27	Ups	gi|669030004|emb|CDM84390.1| unnamed protein product [Triticum aestivum]	K00279	molecular_function:flavin adenine dinucleotide binding(GO:0050660);molecular_function:UDP-N-acetylmuramate dehydrogenase activity(GO:0008762);biological_process:cytokinin metabolic process(GO:0009690);biological_process:oxidation-reduction process(GO:0055114);molecular_function:cytokinin dehydrogenase activity(GO:0019139)
TRIAE_CS42_2AS_TGACv1_112687_AA0343450	5025	126	3.48	49	1.15	31	0.74	935	26.17	1023	23.07	908	25.82	464.254	3.3336	0.292403	11.4007	4.15e-30	1.42e-27	Ups	gi|721639333|ref|XP_010231568.1| PREDICTED: protein SSUH2 homolog isoform X2 [Brachypodium distachyon]	_	molecular_function:unfolded protein binding(GO:0051082);molecular_function:heat shock protein binding(GO:0031072)
TRIAE_CS42_5AL_TGACv1_374694_AA1206760	5365	143	1.58	80	0.75	99	0.95	650	7.27	942	8.49	662	7.53	391.022	2.42824	0.213329	11.3826	5.11e-30	1.74e-27	Ups	gi|326493872|dbj|BAJ85398.1| predicted protein [Hordeum vulgare subsp. vulgare]	_	_
TRIAE_CS42_2DL_TGACv1_157933_AA0502470	1675	26	0.69	35	0.78	19	0.44	241	6.43	315	6.78	274	7.43	137.553	2.93008	0.25762	11.3736	5.66e-30	1.91e-27	Ups	gi|475598120|gb|EMT23839.1| hypothetical protein F775_07805 [Aegilops tauschii]	K19042	molecular_function:zinc ion binding(GO:0008270)
TRIAE_CS42_1AS_TGACv1_019686_AA0069910	3570	309	7.79	264	5.64	252	5.52	1432	36.54	1506	30.97	1269	32.9	780.126	2.01736	0.177817	11.3451	7.84e-30	2.63e-27	Ups	gi|475591616|gb|EMT21814.1| Charged multivesicular body protein 5 [Aegilops tauschii]	K12198	biological_process:protein transport(GO:0015031)
TRIAE_CS42_4AS_TGACv1_307617_AA1021960	1930	675	15.1	868	16.45	710	13.79	152	3.44	86	1.57	104	2.39	467.312	-2.85886	0.252627	-11.3165	1.09e-29	3.62e-27	Down	gi|475606409|gb|EMT26383.1| 3-hydroxybenzoate 6-hydroxylase 1 [Aegilops tauschii]	K16839	biological_process:metabolic process(GO:0008152);molecular_function:oxidoreductase activity(GO:0016491)
TRIAE_CS42_3AL_TGACv1_198098_AA0667950	769	4	0.21	4	0.18	3	0.14	133	7.2	160	6.98	206	11.33	76.0626	4.50635	0.398268	11.3148	1.11e-29	3.66e-27	Ups	gi|474439012|gb|EMS68339.1| Copper transporter 1 [Triticum urartu]	K14686	_
TRIAE_CS42_6BS_TGACv1_513631_AA1646150	8382	310	5.91	260	4.2	154	2.55	1549	29.9	1870	29.09	1422	27.89	850.7	2.38497	0.211027	11.3017	1.29e-29	4.22e-27	Ups	gi|357111864|ref|XP_003557730.1| PREDICTED: zinc transporter 2 [Brachypodium distachyon]<>gi|944085961|gb|KQK21313.1| hypothetical protein BRADI_1g60110 [Brachypodium distachyon]	K14709	biological_process:single-organism transport(GO:0044765)
TRIAE_CS42_4DS_TGACv1_362571_AA1180680	3458	219	4.07	172	2.71	186	3	1713	32.23	1431	21.7	1112	21.26	749.702	2.52111	0.223282	11.2911	1.45e-29	4.73e-27	Ups	gi|326493832|dbj|BAJ85378.1| predicted protein [Hordeum vulgare subsp. vulgare]	_	molecular_function:hydrolase activity, hydrolyzing O-glycosyl compounds(GO:0004553);biological_process:carbohydrate metabolic process(GO:0005975);cellular_component:anchored component of plasma membrane(GO:0046658)
TRIAE_CS42_4BS_TGACv1_328086_AA1082540	4404	403	2.92	360	2.21	299	1.88	1631	11.95	1867	11.03	1550	11.54	945.927	1.9193	0.169995	11.2903	1.46e-29	4.74e-27	Ups	gi|474239330|gb|EMS59747.1| putative receptor protein kinase TMK1 [Triticum urartu]	K00924	biological_process:protein phosphorylation(GO:0006468);cellular_component:mitochondrion(GO:0005739);cellular_component:plant-type cell wall(GO:0009505);molecular_function:ATP binding(GO:0005524);biological_process:pollen development(GO:0009555);biological_process:transmembrane receptor protein serine/threonine kinase signaling pathway(GO:0007178);molecular_function:transmembrane receptor protein …
TRIAE_CS42_5DL_TGACv1_434188_AA1431310	6170	96	0.98	68	0.59	35	0.31	494	5.11	740	6.16	565	5.93	300.661	2.7669	0.245234	11.2827	1.6e-29	5.13e-27	Ups	gi|475580128|gb|EMT18514.1| Glucosamine--fructose-6-phosphate aminotransferase (isomerizing) 2 [Aegilops tauschii]	K00820	molecular_function:glutamine-fructose-6-phosphate transaminase (isomerizing) activity(GO:0004360);biological_process:carbohydrate biosynthetic process(GO:0016051);cellular_component:cytoplasm(GO:0005737);molecular_function:carbohydrate binding(GO:0030246)
TRIAE_CS42_7DL_TGACv1_604117_AA1994040	4194	216	1.34	158	0.83	220	1.18	903	5.66	1355	6.85	1275	8.13	629.445	2.19652	0.194829	11.2741	1.76e-29	5.62e-27	Ups	gi|475441484|gb|EMT01451.1| Receptor-like protein kinase HERK 1 [Aegilops tauschii]	_	_
TRIAE_CS42_4BL_TGACv1_322243_AA1069920	5491	361	7.03	243	4.01	125	2.11	3120	61.51	2908	46.2	1995	39.97	1339.23	3.04777	0.270699	11.2589	2.09e-29	6.63e-27	Ups	gi|942473025|gb|ALL26329.1| 4B hexose transporter [Triticum aestivum]	_	_
TRIAE_CS42_7BS_TGACv1_591870_AA1923970	7400	137	1.77	141	1.55	100	1.12	610	7.99	1101	11.62	756	10.06	429.536	2.31854	0.20599	11.2556	2.17e-29	6.84e-27	Ups	gi|115345831|gb|ABI95371.1| PTF1 [Triticum aestivum]	_	molecular_function:protein dimerization activity(GO:0046983);biological_process:regulation of transcription, DNA-templated(GO:0006355)
TRIAE_CS42_2DL_TGACv1_157900_AA0501040	5346	34	0.21	32	0.17	39	0.21	271	1.71	668	3.4	363	2.33	207.252	3.10869	0.276875	11.2278	2.98e-29	9.31e-27	Ups	gi|475590506|gb|EMT21491.1| Transcription factor bHLH113 [Aegilops tauschii]	_	molecular_function:protein dimerization activity(GO:0046983)
TRIAE_CS42_U_TGACv1_642999_AA2125900	1612	590	15.05	723	15.62	659	14.59	124	3.2	92	1.91	53	1.39	404.653	-2.99789	0.267891	-11.1907	4.53e-29	1.4e-26	Down	gi|4218535|emb|CAA09371.1| GRAB1 protein [Triticum sp.]	K03029	molecular_function:DNA binding(GO:0003677);biological_process:regulation of transcription, DNA-templated(GO:0006355)
TRIAE_CS42_5BL_TGACv1_404355_AA1296720	20753	159	4.3	142	3.25	219	5.14	10	0.27	22	0.49	9	0.25	102.378	-3.68428	0.329741	-11.1733	5.51e-29	1.7e-26	Down	gi|117653897|gb|ABK55364.1| CBFIIIc-B10 [Triticum aestivum]	_	biological_process:transcription, DNA-templated(GO:0006351)
TRIAE_CS42_2DL_TGACv1_159717_AA0541970	2905	41	1.19	41	1.01	30	0.75	355	10.41	355	8.39	287	8.55	169.966	2.74898	0.246154	11.1677	5.87e-29	1.8e-26	Ups	gi|475566500|gb|EMT15041.1| Adenylate kinase, chloroplastic [Aegilops tauschii]	K00939	molecular_function:ATP binding(GO:0005524);molecular_function:phosphotransferase activity, phosphate group as acceptor(GO:0016776);molecular_function:nucleotide kinase activity(GO:0019201);biological_process:nucleotide phosphorylation(GO:0046939)
TRIAE_CS42_6BL_TGACv1_501073_AA1613180	9759	291	4.84	247	3.48	280	4.04	35	0.59	51	0.69	65	1.11	172.409	-2.64489	0.237145	-11.153	6.92e-29	2.11e-26	Down	gi|359952782|gb|AEV91181.1| MYB-related protein [Triticum aestivum]	_	molecular_function:DNA binding(GO:0003677);molecular_function:chromatin binding(GO:0003682)
TRIAE_CS42_2BS_TGACv1_148173_AA0491160	949	91	2	66	1.23	73	1.39	545	12.13	764	13.7	439	9.93	300.35	2.52903	0.226831	11.1494	7.21e-29	2.18e-26	Ups	gi|326488199|dbj|BAJ89938.1| predicted protein [Hordeum vulgare subsp. vulgare]<>gi|326493608|dbj|BAJ85265.1| predicted protein [Hordeum vulgare subsp. vulgare]	_	molecular_function:metal ion binding(GO:0046872);molecular_function:zinc ion binding(GO:0008270)
TRIAE_CS42_U_TGACv1_641632_AA2100090	2822	144	3.57	72	1.51	51	1.1	630	15.81	1472	29.78	1046	26.68	503.374	3.07994	0.276663	11.1325	8.72e-29	2.62e-26	Ups	gi|670368694|ref|XP_008665565.1| PREDICTED: LOW QUALITY PROTEIN: uncharacterized threonine-rich GPI-anchored glycoprotein PJ4664.02-like [Zea mays]	K13412	molecular_function:calcium ion binding(GO:0005509);biological_process:protein phosphorylation(GO:0006468);molecular_function:ATP binding(GO:0005524);molecular_function:protein serine/threonine kinase activity(GO:0004674)
TRIAE_CS42_3DL_TGACv1_249438_AA0848720	8191	111	1.13	100	0.86	27	0.24	1013	10.41	1125	9.32	914	9.55	498.016	3.21542	0.289982	11.0884	1.43e-28	4.26e-26	Ups	gi|669030369|emb|CDM84871.1| unnamed protein product [Triticum aestivum]	_	_
TRIAE_CS42_2BL_TGACv1_130340_AA0409100	4885	9391	130.82	10643	125.57	12196	147.49	2339	32.98	3394	38.56	2879	41.24	7236.26	-2.17405	0.196551	-11.061	1.94e-28	5.75e-26	Down	gi|297501351|dbj|BAJ09028.1| ferric reductase oxidase [Hordeum vulgare]	_	molecular_function:oxidoreductase activity(GO:0016491);cellular_component:integral component of membrane(GO:0016021);cellular_component:plastid(GO:0009536);biological_process:electron transport chain(GO:0022900)
TRIAE_CS42_1BL_TGACv1_030872_AA0102760	4636	4664	52.27	5218	49.53	5682	55.29	1359	15.42	1716	15.69	1197	13.8	3510.34	-2.12715	0.192394	-11.0562	2.05e-28	6.02e-26	Down	gi|242090511|ref|XP_002441088.1| hypothetical protein SORBIDRAFT_09g020140 [Sorghum bicolor]<>gi|241946373|gb|EES19518.1| hypothetical protein SORBI_009G135500 [Sorghum bicolor]	K01662	molecular_function:1-deoxy-D-xylulose-5-phosphate synthase activity(GO:0008661);biological_process:terpenoid biosynthetic process(GO:0016114);biological_process:chlorophyll biosynthetic process(GO:0015995);cellular_component:chloroplast(GO:0009507)
TRIAE_CS42_5DS_TGACv1_456845_AA1479000	3995	2444	25.19	3130	27.32	2517	22.52	759	7.92	857	7.2	857	9.08	1857.29	-1.97223	0.178504	-11.0487	2.22e-28	6.51e-26	Down	gi|475499610|gb|EMT04185.1| hypothetical protein F775_27680 [Aegilops tauschii]	K14190	_
TRIAE_CS42_4DL_TGACv1_343055_AA1128650	1604	1686	43.22	1701	36.93	1959	43.6	428	11.1	579	12.11	598	15.77	1223.92	-2.00992	0.181983	-11.0446	2.33e-28	6.77e-26	Down	gi|326523693|dbj|BAJ93017.1| predicted protein [Hordeum vulgare subsp. vulgare]	K00640	molecular_function:transferase activity(GO:0016740)
TRIAE_CS42_2DL_TGACv1_158769_AA0525860	1706	69	1.76	61	1.32	63	1.4	451	11.67	568	11.84	369	9.7	241.507	2.45774	0.222554	11.0433	2.36e-28	6.82e-26	Ups	gi|474074518|gb|EMS54504.1| hypothetical protein TRIUR3_32073 [Triticum urartu]	K19042	molecular_function:metal ion binding(GO:0046872)
TRIAE_CS42_2AL_TGACv1_092905_AA0266710	1655	58	1.55	55	1.25	65	1.51	420	11.39	572	12.51	363	10.01	233.32	2.52199	0.228658	11.0295	2.75e-28	7.9e-26	Ups	gi|475598120|gb|EMT23839.1| hypothetical protein F775_07805 [Aegilops tauschii]	K19042	molecular_function:metal ion binding(GO:0046872)
TRIAE_CS42_6BL_TGACv1_500899_AA1611470	5109	176	1.8	101	0.88	115	1.02	737	7.63	1718	14.34	980	10.31	567.923	2.6897	0.244349	11.0076	3.51e-28	1e-25	Ups	gi|674277027|gb|AIL01834.1| bZIP transcription factor B [Triticum aestivum]	K14432	_
TRIAE_CS42_6AS_TGACv1_485261_AA1541860	14368	398	1.89	253	1.02	227	0.94	1400	6.73	2733	10.59	1832	8.95	1027.89	2.37463	0.215762	11.0058	3.58e-28	1.02e-25	Ups	gi|475570796|gb|EMT16116.1| Disease resistance protein RPP13 [Aegilops tauschii]	_	_
TRIAE_CS42_6DS_TGACv1_544682_AA1749140	2567	464	10.54	326	6.27	172	3.39	2222	51.06	3388	62.75	2401	56.07	1351.68	2.66136	0.242038	10.9956	4.01e-28	1.13e-25	Ups	gi|357111864|ref|XP_003557730.1| PREDICTED: zinc transporter 2 [Brachypodium distachyon]<>gi|944085961|gb|KQK21313.1| hypothetical protein BRADI_1g60110 [Brachypodium distachyon]	K14709	biological_process:metal ion transport(GO:0030001);cellular_component:membrane(GO:0016020);molecular_function:metal ion transmembrane transporter activity(GO:0046873);biological_process:transmembrane transport(GO:0055085)
TRIAE_CS42_6AS_TGACv1_486571_AA1562740	4043	113	1.48	54	0.6	27	0.31	909	12.09	762	8.17	858	11.59	415.851	3.2516	0.295873	10.9899	4.28e-28	1.2e-25	Ups	gi|326493872|dbj|BAJ85398.1| predicted protein [Hordeum vulgare subsp. vulgare]	_	_
TRIAE_CS42_4DS_TGACv1_362778_AA1182110	1295	82	1.42	93	1.37	78	1.17	985	17.29	928	13.13	512	9.13	412.093	2.84014	0.258509	10.9866	4.43e-28	1.23e-25	Ups	gi|357116505|ref|XP_003560021.1| PREDICTED: uncharacterized protein LOC100838044 [Brachypodium distachyon]<>gi|944077980|gb|KQK13332.1| hypothetical protein BRADI_1g09410 [Brachypodium distachyon]	_	cellular_component:plastid(GO:0009536)
TRIAE_CS42_3AS_TGACv1_211312_AA0688440	1052	426	12.43	374	9.24	277	7.02	1521	44.93	2032	48.37	1605	48.17	959.247	1.92235	0.175403	10.9596	5.98e-28	1.65e-25	Ups		_	molecular_function:DNA binding(GO:0003677);molecular_function:chromatin binding(GO:0003682);biological_process:transmembrane transport(GO:0055085);molecular_function:zinc ion binding(GO:0008270);cellular_component:intracellular(GO:0005622);molecular_function:metal ion binding(GO:0046872);biological_process:proteasome-mediated ubiquitin-dependent protein catabolic process(GO:0043161);molecular_fun…
TRIAE_CS42_5AL_TGACv1_377250_AA1245390	4297	345	4.1	429	4.31	422	4.35	63	0.76	110	1.07	60	0.73	255.129	-2.58889	0.236229	-10.9593	6e-28	1.65e-25	Down	gi|86439693|emb|CAJ19325.1| glycosyl transferase-like protein [Triticum aestivum]	K13648	molecular_function:transferase activity, transferring glycosyl groups(GO:0016757)
TRIAE_CS42_3AS_TGACv1_212897_AA0703970	5632	3523	17.7	2909	12.38	2951	12.87	1044	5.31	1364	5.59	1126	5.82	2239.38	-1.68563	0.153837	-10.9573	6.13e-28	1.68e-25	Down	gi|326507712|dbj|BAJ86599.1| predicted protein [Hordeum vulgare subsp. vulgare]	_	_
TRIAE_CS42_6BL_TGACv1_499360_AA1579450	1439	1884	58.87	1483	39.25	1562	42.37	213	6.74	529	13.48	262	8.42	1045.73	-2.53901	0.231833	-10.9519	6.51e-28	1.77e-25	Down	gi|326490379|dbj|BAJ84853.1| predicted protein [Hordeum vulgare subsp. vulgare]	_	biological_process:cellular response to phosphate starvation(GO:0016036);biological_process:protein phosphorylation(GO:0006468);molecular_function:ATP binding(GO:0005524);molecular_function:protein serine/threonine kinase activity(GO:0004674)
TRIAE_CS42_5BL_TGACv1_405122_AA1320640	1435	1552	44.47	1025	24.88	885	22.02	210	6.09	109	2.55	189	5.57	704.068	-2.86966	0.262351	-10.9383	7.56e-28	2.04e-25	Down		_	_
TRIAE_CS42_3B_TGACv1_220855_AA0721430	2009	289	3.7	528	5.72	538	5.97	55	0.71	74	0.77	34	0.45	277.05	-3.18679	0.291445	-10.9345	7.89e-28	2.12e-25	Down	gi|669030895|emb|CDM85592.1| unnamed protein product [Triticum aestivum]	_	_
TRIAE_CS42_4AL_TGACv1_288306_AA0944180	8798	153	5.3	261	7.66	165	4.96	1644	57.64	1589	44.9	1261	44.93	781.928	2.56323	0.234494	10.9309	8.2e-28	2.19e-25	Ups		_	_
TRIAE_CS42_7DL_TGACv1_602668_AA1964740	3619	227	4.81	224	4.02	252	4.63	38	0.81	45	0.78	50	1.09	149.345	-2.60737	0.238694	-10.9235	8.9e-28	2.36e-25	Down	gi|326524235|dbj|BAK00501.1| predicted protein, partial [Hordeum vulgare subsp. vulgare]	K01673	molecular_function:zinc ion binding(GO:0008270);molecular_function:carbonate dehydratase activity(GO:0004089);biological_process:carbon utilization(GO:0015976)
TRIAE_CS42_7BS_TGACv1_592062_AA1929610	6391	54	0.56	28	0.25	14	0.13	322	3.4	616	5.24	361	3.87	206.411	3.24386	0.29789	10.8895	1.29e-27	3.41e-25	Ups	gi|475617648|gb|EMT30196.1| Disease resistance RPP13-like protein 4 [Aegilops tauschii]	_	_
TRIAE_CS42_2BL_TGACv1_130658_AA0415490	1617	113	3.48	102	2.66	34	0.91	1015	31.67	974	24.49	779	24.7	460.629	3.04169	0.279362	10.888	1.31e-27	3.45e-25	Ups	gi|341864987|dbj|BAK53495.1| WRKY45-like transcription factor [Triticum aestivum]	_	molecular_function:sequence-specific DNA binding transcription factor activity(GO:0003700);molecular_function:sequence-specific DNA binding(GO:0043565);biological_process:regulation of transcription, DNA-templated(GO:0006355)
TRIAE_CS42_6DL_TGACv1_527544_AA1705570	2313	223	6.3	116	2.77	128	3.14	809	23.12	1153	26.56	1031	29.95	526.05	2.313	0.21246	10.8868	1.33e-27	3.48e-25	Ups	gi|326520653|dbj|BAJ92690.1| predicted protein [Hordeum vulgare subsp. vulgare]<>gi|326530982|dbj|BAK01289.1| predicted protein [Hordeum vulgare subsp. vulgare]	K08235	biological_process:cellular glucan metabolic process(GO:0006073);molecular_function:hydrolase activity, hydrolyzing O-glycosyl compounds(GO:0004553);cellular_component:apoplast(GO:0048046);cellular_component:cell wall(GO:0005618);molecular_function:xyloglucan:xyloglucosyl transferase activity(GO:0016762)
TRIAE_CS42_7BL_TGACv1_579154_AA1904700	6103	217	1.53	132	0.79	150	0.92	972	6.93	933	5.36	1055	7.65	534.454	2.22447	0.204716	10.8661	1.67e-27	4.34e-25	Ups	gi|944081667|gb|KQK17019.1| hypothetical protein BRADI_1g31987 [Brachypodium distachyon]	K17686	biological_process:copper ion transport(GO:0006825);molecular_function:copper ion binding(GO:0005507);molecular_function:ATP binding(GO:0005524);cellular_component:integral component of membrane(GO:0016021);molecular_function:copper-transporting ATPase activity(GO:0043682)
TRIAE_CS42_7DL_TGACv1_603445_AA1983820	9635	102	2.13	108	1.91	68	1.23	524	11.06	686	11.67	509	10.92	305.333	2.26121	0.208267	10.8573	1.84e-27	4.75e-25	Ups	gi|326512066|dbj|BAJ96014.1| predicted protein [Hordeum vulgare subsp. vulgare]	_	molecular_function:aspartic-type endopeptidase activity(GO:0004190);biological_process:proteolysis(GO:0006508)
TRIAE_CS42_5DL_TGACv1_438120_AA1467920	1791	4514	82.68	3130	48.56	2896	46.05	833	15.44	631	9.43	469	8.83	2206.69	-2.59724	0.239442	-10.847	2.06e-27	5.28e-25	Down	gi|293631971|gb|ADE59447.1| NAC transcription factor 2D [Triticum aestivum]<>gi|293631991|gb|ADE59457.1| NAC transcription factor 2D [Triticum aestivum]	_	molecular_function:DNA binding(GO:0003677);biological_process:regulation of transcription, DNA-templated(GO:0006355)
TRIAE_CS42_7BL_TGACv1_577541_AA1878260	5029	278	1.65	288	1.44	262	1.35	48	0.29	77	0.37	67	0.41	180.17	-2.34753	0.216758	-10.8302	2.48e-27	6.32e-25	Down	gi|475598565|gb|EMT23977.1| Disease resistance RPP13-like protein 4 [Aegilops tauschii]	_	_
TRIAE_CS42_2BL_TGACv1_129382_AA0381040	2493	30	0.6	32	0.54	34	0.59	320	6.46	404	6.57	234	4.8	160.007	2.86464	0.264922	10.8131	2.98e-27	7.57e-25	Ups	gi|475598120|gb|EMT23839.1| hypothetical protein F775_07805 [Aegilops tauschii]	K19042	molecular_function:metal ion binding(GO:0046872)
TRIAE_CS42_6AS_TGACv1_487184_AA1568790	2234	268	7.29	190	4.38	82	1.94	1651	45.44	2368	52.53	1472	41.17	907.091	2.91425	0.269611	10.8091	3.12e-27	7.86e-25	Ups	gi|474350610|gb|EMS62988.1| Zinc transporter 2 [Triticum urartu]	K14709	biological_process:metal ion transport(GO:0030001);cellular_component:membrane(GO:0016020);molecular_function:metal ion transmembrane transporter activity(GO:0046873);biological_process:transmembrane transport(GO:0055085)
TRIAE_CS42_7DL_TGACv1_603493_AA1984760	5974	889	7.99	577	4.39	706	5.51	6000	54.57	4362	31.97	4491	41.51	2653.89	2.42448	0.224391	10.8047	3.27e-27	8.2e-25	Ups	gi|584609084|gb|AHJ14572.1| spermidine synthase [Triticum aestivum]<>gi|584609086|gb|AHJ14573.1| spermidine synthase [Triticum aestivum]	K00797	biological_process:metabolic process(GO:0008152);molecular_function:transferase activity(GO:0016740)
TRIAE_CS42_4BL_TGACv1_320600_AA1044350	5600	2841	24.24	2456	17.75	2265	16.78	10124	87.43	11279	78.5	10367	90.98	6119.18	1.74733	0.161771	10.8012	3.4e-27	8.48e-25	Ups		_	_
TRIAE_CS42_5BL_TGACv1_404158_AA1287320	1425	825	26.61	1080	29.5	993	27.8	186	6.07	254	6.68	298	9.88	644.379	-2.22879	0.206649	-10.7854	4.03e-27	1e-24	Down	gi|764399306|gb|AJR22391.1| CBL-interacting protein kinase 7 [Triticum aestivum]	K07198	biological_process:protein phosphorylation(GO:0006468);molecular_function:ATP binding(GO:0005524);biological_process:signal transduction(GO:0007165);molecular_function:protein serine/threonine kinase activity(GO:0004674)
TRIAE_CS42_6DL_TGACv1_528876_AA1716680	7952	148	2.2	98	1.24	64	0.83	608	9.16	773	9.38	744	11.39	370.742	2.40926	0.223551	10.7772	4.41e-27	1.09e-24	Ups	gi|326527167|dbj|BAK04525.1| predicted protein [Hordeum vulgare subsp. vulgare]	_	cellular_component:membrane(GO:0016020);cellular_component:cytoplasmic membrane-bounded vesicle(GO:0016023);molecular_function:transferase activity, transferring glycosyl groups(GO:0016757)
TRIAE_CS42_3B_TGACv1_224132_AA0792710	11141	4357	16.06	3665	11.44	3205	10.26	1300	4.85	1510	4.54	1367	5.18	2668.06	-1.69068	0.156995	-10.769	4.82e-27	1.18e-24	Down	gi|326507712|dbj|BAJ86599.1| predicted protein [Hordeum vulgare subsp. vulgare]	_	_
TRIAE_CS42_4BS_TGACv1_327817_AA1074980	1139	224	12.4	386	18.09	327	15.71	2060	115.39	2866	129.37	1893	107.75	1181.82	2.4479	0.227626	10.754	5.67e-27	1.39e-24	Ups	gi|124295114|gb|ABN04099.1| Rpr4901.2 [Hordeum vulgare subsp. vulgare]	_	_
TRIAE_CS42_5BL_TGACv1_409761_AA1366460	2219	124	2.66	132	2.4	129	2.4	9	0.2	16	0.28	5	0.11	75.2313	-3.65704	0.340207	-10.7494	5.96e-27	1.45e-24	Down	gi|326507714|dbj|BAJ86600.1| predicted protein [Hordeum vulgare subsp. vulgare]	_	biological_process:response to hormone(GO:0009725);biological_process:single-organism cellular process(GO:0044763);biological_process:developmental process(GO:0032502);molecular_function:N-acetyltransferase activity(GO:0008080)
TRIAE_CS42_5DL_TGACv1_433002_AA1397630	1464	1616	46.21	1426	34.54	1154	28.65	303	8.77	155	3.62	246	7.23	872.543	-2.70294	0.251603	-10.7429	6.4e-27	1.55e-24	Down	gi|573926210|ref|XP_006650639.1| PREDICTED: zinc finger protein 1-like [Oryza brachyantha]	_	molecular_function:metal ion binding(GO:0046872);biological_process:transcription, DNA-templated(GO:0006351);cellular_component:intracellular(GO:0005622)
TRIAE_CS42_3DL_TGACv1_250135_AA0862760	1721	1877	27.85	1382	17.37	1163	14.98	374	5.62	528	6.39	482	7.36	1006.28	-1.93014	0.179727	-10.7392	6.66e-27	1.6e-24	Down	gi|475609271|gb|EMT27326.1| Myb-related protein MYBAS2 [Aegilops tauschii]	K09422	molecular_function:DNA binding(GO:0003677);molecular_function:chromatin binding(GO:0003682)
TRIAE_CS42_1AS_TGACv1_019685_AA0069860	1785	2077	34.12	1586	22.07	1363	19.44	10338	171.89	10101	135.35	7802	131.82	5154.78	2.15585	0.200803	10.7361	6.89e-27	1.65e-24	Ups	gi|326526921|dbj|BAK00849.1| predicted protein [Hordeum vulgare subsp. vulgare]<>gi|397740902|gb|AFO63020.1| ACC oxidase [Hordeum vulgare]	K05933	biological_process:oxidation-reduction process(GO:0055114);molecular_function:oxidoreductase activity, acting on paired donors, with incorporation or reduction of molecular oxygen, 2-oxoglutarate as one donor, and incorporation of one atom each of oxygen into both donors(GO:0016706)
TRIAE_CS42_2AL_TGACv1_095348_AA0309770	8977	76	1.73	65	1.26	88	1.74	596	13.76	513	9.55	524	12.3	288.506	2.45433	0.228956	10.7197	8.23e-27	1.96e-24	Ups	gi|326511727|dbj|BAJ92008.1| predicted protein [Hordeum vulgare subsp. vulgare]	K05350	biological_process:carbohydrate metabolic process(GO:0005975);molecular_function:hydrolase activity, hydrolyzing O-glycosyl compounds(GO:0004553)
TRIAE_CS42_1DL_TGACv1_061338_AA0192550	2066	81	1.09	44	0.5	57	0.66	650	8.81	449	4.91	540	7.44	282.372	2.77587	0.259119	10.7127	8.87e-27	2.1e-24	Ups	gi|475559362|gb|EMT13324.1| Annexin D4 [Aegilops tauschii]	K17099	_
TRIAE_CS42_6AL_TGACv1_472319_AA1520820	6467	891	8.52	687	5.57	665	5.52	223	2.16	278	2.17	245	2.41	519.536	-1.84787	0.172546	-10.7094	9.19e-27	2.16e-24	Down	gi|326499049|dbj|BAK06015.1| predicted protein [Hordeum vulgare subsp. vulgare]	K10143	biological_process:anthocyanin-containing compound metabolic process(GO:0046283);biological_process:DNA repair(GO:0006281);molecular_function:zinc ion binding(GO:0008270);biological_process:photoperiodism, flowering(GO:0048573);biological_process:regulation of stomatal movement(GO:0010119);biological_process:shade avoidance(GO:0009641);cellular_component:nucleus(GO:0005634)
TRIAE_CS42_5AL_TGACv1_377599_AA1248250	1454	19	0.57	6	0.15	10	0.26	152	4.63	262	6.43	186	5.75	94.1579	3.4941	0.326676	10.6959	1.06e-26	2.49e-24	Ups	gi|473789497|gb|EMS46302.1| hypothetical protein TRIUR3_12078 [Triticum urartu]	_	_
TRIAE_CS42_2BL_TGACv1_129888_AA0398810	2405	944	18.21	537	8.77	436	7.3	100	1.95	133	2.09	142	2.82	400.077	-2.53472	0.237241	-10.6842	1.21e-26	2.81e-24	Down	gi|326533968|dbj|BAJ93757.1| predicted protein [Hordeum vulgare subsp. vulgare]	_	biological_process:protein phosphorylation(GO:0006468);molecular_function:ATP binding(GO:0005524);molecular_function:protein serine/threonine kinase activity(GO:0004674)
TRIAE_CS42_2BL_TGACv1_129334_AA0379200	4710	35	0.24	31	0.18	32	0.19	226	1.58	419	2.36	261	1.85	150.23	2.75091	0.257773	10.6718	1.38e-26	3.2e-24	Ups	gi|326530500|dbj|BAJ97676.1| predicted protein [Hordeum vulgare subsp. vulgare]	_	molecular_function:protein dimerization activity(GO:0046983)
TRIAE_CS42_3AL_TGACv1_195132_AA0645170	4547	145	1.88	135	1.48	132	1.48	599	7.85	735	7.76	634	8.44	367.85	1.91098	0.17929	10.6586	1.59e-26	3.67e-24	Ups	gi|475556915|gb|EMT12724.1| U-box domain-containing protein 45 [Aegilops tauschii]	_	biological_process:protein ubiquitination(GO:0016567);molecular_function:ubiquitin-protein transferase activity(GO:0004842);cellular_component:chloroplast(GO:0009507);cellular_component:ubiquitin ligase complex(GO:0000151)
TRIAE_CS42_1AS_TGACv1_019176_AA0062100	1772	1176	27.29	802	15.76	787	15.86	255	5.99	281	5.32	205	4.89	612.931	-2.12554	0.199498	-10.6544	1.66e-26	3.82e-24	Down	gi|357135002|ref|XP_003569102.1| PREDICTED: E3 ubiquitin-protein ligase RING1-like [Brachypodium distachyon]<>gi|944072562|gb|KQK08046.1| hypothetical protein BRADI_2g39220 [Brachypodium distachyon]	_	molecular_function:metal ion binding(GO:0046872);cellular_component:mitochondrion(GO:0005739)
TRIAE_CS42_3AL_TGACv1_193598_AA0614430	8583	10	0.07	4	0.02	4	0.02	128	0.92	216	1.25	139	1.02	74.0077	3.95744	0.371614	10.6494	1.76e-26	4.01e-24	Ups	gi|475536127|gb|EMT08868.1| Tellurite resistance protein tehA [Aegilops tauschii]	_	biological_process:transmembrane transport(GO:0055085);cellular_component:integral component of membrane(GO:0016021)
TRIAE_CS42_5BL_TGACv1_405992_AA1338710	6050	1966	18.99	2151	17.59	1957	16.41	407	3.98	807	6.36	530	5.26	1370.43	-2.08026	0.195381	-10.6472	1.8e-26	4.08e-24	Down	gi|326488024|dbj|BAJ89851.1| predicted protein [Hordeum vulgare subsp. vulgare]	_	molecular_function:ATP binding(GO:0005524)
TRIAE_CS42_2AL_TGACv1_093640_AA0284270	4034	171	3.61	130	2.32	155	2.84	686	14.66	1097	18.89	740	16.07	454.189	2.09448	0.196844	10.6403	1.93e-26	4.38e-24	Ups	gi|695013028|ref|XP_009393289.1| PREDICTED: probable UDP-arabinose 4-epimerase 2 isoform X1 [Musa acuminata subsp. malaccensis]	K12448	biological_process:cellular metabolic process(GO:0044237);molecular_function:coenzyme binding(GO:0050662);molecular_function:nucleotide binding(GO:0000166);molecular_function:UDP-glucose 4-epimerase activity(GO:0003978);biological_process:galactose metabolic process(GO:0006012)
TRIAE_CS42_4BS_TGACv1_327988_AA1080500	3522	1482	26.3	1757	26.41	1773	27.32	341	6.12	619	8.96	390	7.12	1122.99	-2.16677	0.203798	-10.632	2.12e-26	4.76e-24	Down	gi|326507190|dbj|BAJ95672.1| predicted protein [Hordeum vulgare subsp. vulgare]	_	_
TRIAE_CS42_3B_TGACv1_222310_AA0761870	8745	272	2.1	156	1.02	146	0.98	1092	8.54	1227	7.73	1079	8.57	610.241	2.22012	0.208972	10.624	2.3e-26	5.16e-24	Ups	gi|669026898|emb|CDM80009.1| unnamed protein product [Triticum aestivum]	_	_
TRIAE_CS42_3DS_TGACv1_272166_AA0915970	1619	120	6.33	162	7.23	168	7.69	712	37.99	1203	51.73	950	51.51	503.379	2.26354	0.213066	10.6236	2.31e-26	5.16e-24	Ups	gi|669028734|emb|CDM82648.1| unnamed protein product [Triticum aestivum]	_	biological_process:response to stress(GO:0006950)
TRIAE_CS42_6AL_TGACv1_471176_AA1504070	3798	204	1.84	137	1.05	114	0.89	723	6.6	953	7.01	1159	10.75	501.61	2.27443	0.214253	10.6156	2.52e-26	5.6e-24	Ups		_	_
TRIAE_CS42_6AS_TGACv1_485780_AA1552040	1957	459	10.22	579	10.92	703	13.59	125	2.82	132	2.4	117	2.68	379.597	-2.44317	0.23037	-10.6054	2.81e-26	6.21e-24	Down		_	_
TRIAE_CS42_2AL_TGACv1_093976_AA0290500	3385	285	7.76	276	6.36	248	5.86	58	1.6	72	1.6	42	1.18	173.724	-2.44463	0.230824	-10.5909	3.29e-26	7.22e-24	Down	gi|992165585|gb|KXG27413.1| hypothetical protein SORBI_006G263800 [Sorghum bicolor]	_	molecular_function:hydrolase activity(GO:0016787)
TRIAE_CS42_1DL_TGACv1_062361_AA0213230	3130	485	17.9	577	18.04	510	16.34	124	4.63	183	5.51	123	4.67	352.784	-2.12923	0.201128	-10.5864	3.45e-26	7.53e-24	Down	gi|473964879|gb|EMS51214.1| hypothetical protein TRIUR3_18172 [Triticum urartu]	_	_
TRIAE_CS42_1AL_TGACv1_000284_AA0008040	3071	49	1.08	39	0.73	28	0.54	349	7.8	290	5.23	350	7.95	170.16	2.69407	0.254621	10.5807	3.66e-26	7.97e-24	Ups	gi|669030728|emb|CDM85361.1| unnamed protein product [Triticum aestivum]	K00847	biological_process:phosphorylation(GO:0016310);biological_process:D-ribose metabolic process(GO:0006014);molecular_function:ribokinase activity(GO:0004747)
TRIAE_CS42_3DS_TGACv1_271827_AA0908930	2289	718	12.55	453	6.71	299	4.54	76	1.34	102	1.45	88	1.58	303.219	-2.63001	0.248595	-10.5795	3.71e-26	8.04e-24	Down	gi|475615156|gb|EMT29338.1| hypothetical protein F775_26596 [Aegilops tauschii]	K02013	_
TRIAE_CS42_3DL_TGACv1_251365_AA0880720	4188	2157	47.1	1899	35.12	2382	45.16	586	12.95	794	14.14	753	16.91	1501.82	-1.87111	0.176988	-10.5719	4.02e-26	8.67e-24	Down	gi|669029302|emb|CDM83467.1| unnamed protein product [Triticum aestivum]	_	molecular_function:transferase activity(GO:0016740);biological_process:metabolic process(GO:0008152)
TRIAE_CS42_2DS_TGACv1_178409_AA0595120	2605	463	7.66	315	4.41	192	2.76	2533	42.42	2652	35.79	1961	33.37	1244.24	2.516	0.238131	10.5656	4.3e-26	9.23e-24	Ups	gi|326493682|dbj|BAJ85302.1| predicted protein, partial [Hordeum vulgare subsp. vulgare]	_	molecular_function:substrate-specific transmembrane transporter activity(GO:0022891);cellular_component:integral component of membrane(GO:0016021);biological_process:transmembrane transport(GO:0055085)
TRIAE_CS42_6AL_TGACv1_472117_AA1517910	3395	116	1.54	91	1.02	141	1.62	800	10.74	733	7.93	768	10.48	410.215	2.34825	0.222296	10.5636	4.39e-26	9.38e-24	Ups	gi|128191|sp|P27968.1|NIA7_HORVU RecName: Full=Nitrate reductase [NAD(P)H]<>gi|19065|emb|CAA42739.1| nitrate reductase (NAD(P)H) [Hordeum vulgare subsp. vulgare]	K10534	molecular_function:flavin adenine dinucleotide binding(GO:0050660);molecular_function:electron carrier activity(GO:0009055);biological_process:nitrate assimilation(GO:0042128);molecular_function:iron ion binding(GO:0005506);molecular_function:molybdenum ion binding(GO:0030151);molecular_function:heme binding(GO:0020037);molecular_function:nitrate reductase [NAD(P)H] activity(GO:0050463);molecular…
TRIAE_CS42_7DS_TGACv1_623403_AA2052800	2885	128	1.14	126	0.95	138	1.07	585	5.27	701	5.09	666	6.1	362.327	1.96231	0.186105	10.5441	5.41e-26	1.15e-23	Ups	gi|326488081|dbj|BAJ89879.1| predicted protein, partial [Hordeum vulgare subsp. vulgare]<>gi|326509645|dbj|BAJ87038.1| predicted protein, partial [Hordeum vulgare subsp. vulgare]<>gi|326530522|dbj|BAJ97687.1| predicted protein, partial [Hordeum vulgare subsp. vulgare]<>gi|326531256|dbj|BAK04979.1| predicted protein, partial [Hordeum vulgare subsp. vulgare]	_	_
TRIAE_CS42_4AL_TGACv1_291313_AA0993690	10894	49	1.34	19	0.44	17	0.4	266	7.34	352	7.83	299	8.39	150.897	2.97375	0.282075	10.5424	5.51e-26	1.17e-23	Ups	gi|474103527|gb|EMS55350.1| Monothiol glutaredoxin-S7, chloroplastic [Triticum urartu]	_	molecular_function:electron carrier activity(GO:0009055);biological_process:cell redox homeostasis(GO:0045454);molecular_function:glutathione disulfide oxidoreductase activity(GO:0015038);biological_process:cation transport(GO:0006812);cellular_component:chloroplast(GO:0009507);molecular_function:protein disulfide oxidoreductase activity(GO:0015035);molecular_function:antiporter activity(GO:00152…
TRIAE_CS42_5BL_TGACv1_405742_AA1334290	2049	1699	26.68	1224	16.28	1020	13.9	372	5.91	421	5.39	319	5.15	880.325	-2.05429	0.195226	-10.5226	6.8e-26	1.43e-23	Down	gi|189172021|gb|ACD80366.1| WRKY5 transcription factor, partial [Triticum aestivum]	_	molecular_function:sequence-specific DNA binding transcription factor activity(GO:0003700);molecular_function:sequence-specific DNA binding(GO:0043565);biological_process:regulation of transcription, DNA-templated(GO:0006355)
TRIAE_CS42_4DS_TGACv1_361884_AA1173880	4729	456	4.77	284	2.52	324	2.94	1464	15.5	1994	17.01	1676	18.03	952.693	1.9272	0.183164	10.5217	6.86e-26	1.44e-23	Ups	gi|475563608|gb|EMT14311.1| Putative receptor protein kinase TMK1 [Aegilops tauschii]	K00924	biological_process:protein phosphorylation(GO:0006468);cellular_component:mitochondrion(GO:0005739);cellular_component:plant-type cell wall(GO:0009505);molecular_function:ATP binding(GO:0005524);biological_process:pollen development(GO:0009555);biological_process:transmembrane receptor protein serine/threonine kinase signaling pathway(GO:0007178);molecular_function:transmembrane receptor protein …
TRIAE_CS42_U_TGACv1_642511_AA2118750	1915	553	12.47	442	8.44	314	6.15	2144	48.95	3222	59.28	2012	46.68	1323.9	2.1353	0.203153	10.5108	7.7e-26	1.61e-23	Ups	gi|474404108|gb|EMS66296.1| Aspartic proteinase nepenthesin-1 [Triticum urartu]	_	molecular_function:peptidase activity(GO:0008233)
TRIAE_CS42_3DS_TGACv1_272233_AA0917510	1707	625	18.18	442	10.89	313	7.9	99	2.91	104	2.47	89	2.66	292.631	-2.42432	0.230708	-10.5082	7.92e-26	1.65e-23	Down	gi|475569050|gb|EMT15659.1| hypothetical protein F775_08803 [Aegilops tauschii]	_	_
TRIAE_CS42_2DS_TGACv1_179008_AA0603420	1246	21	0.42	20	0.34	31	0.54	238	4.82	635	10.36	258	5.31	175.865	3.34901	0.319106	10.495	9.11e-26	1.88e-23	Ups	gi|661920526|gb|AIE40060.1| heavy metal-associated isoprenylated protein 1 [Triticum aestivum]	_	biological_process:metal ion transport(GO:0030001);molecular_function:metal ion binding(GO:0046872);cellular_component:plasma membrane(GO:0005886)
TRIAE_CS42_2DL_TGACv1_160390_AA0550040	1281	111	4.47	99	3.37	98	3.42	493	20.08	676	22.18	481	19.9	300.431	2.05875	0.19646	10.4792	1.08e-25	2.22e-23	Ups	gi|475611107|gb|EMT27977.1| hypothetical protein F775_30185 [Aegilops tauschii]	_	biological_process:metal ion transport(GO:0030001);molecular_function:metal ion binding(GO:0046872)
TRIAE_CS42_4BS_TGACv1_329072_AA1097660	1235	131	4.36	135	3.81	111	3.21	917	30.9	1027	27.89	595	20.37	448.38	2.37289	0.226606	10.4714	1.17e-25	2.4e-23	Ups	gi|326496286|dbj|BAJ94605.1| predicted protein [Hordeum vulgare subsp. vulgare]	_	_
TRIAE_CS42_1DL_TGACv1_062026_AA0207700	4388	3275	47.3	3822	46.75	3856	48.35	899	13.14	1326	15.62	762	11.32	2462.66	-2.13704	0.204335	-10.4585	1.34e-25	2.73e-23	Down	gi|746815991|ref|NP_001290502.1| probable 1-deoxy-D-xylulose-5-phosphate synthase, chloroplastic [Elaeis guineensis]<>gi|46488696|gb|AAS99588.1| chloroplast 1-deoxy-D-xylulose-5-phosphate synthase [Elaeis guineensis]	K01662	_
TRIAE_CS42_6BL_TGACv1_499796_AA1591980	1583	135	3.51	326	7.17	315	7.1	18	0.47	34	0.72	18	0.48	155.635	-3.51114	0.335821	-10.4554	1.38e-25	2.79e-23	Down	gi|721667686|ref|XP_010235994.1| PREDICTED: zinc finger protein ZAT5 [Brachypodium distachyon]	_	_
TRIAE_CS42_6AS_TGACv1_487095_AA1567990	924	92	4.09	166	6.26	136	5.25	6	0.27	10	0.36	11	0.5	77.0866	-3.77981	0.361521	-10.4553	1.39e-25	2.79e-23	Down	gi|475610492|gb|EMT27753.1| hypothetical protein F775_32360 [Aegilops tauschii]	_	_
TRIAE_CS42_6DL_TGACv1_527510_AA1705020	5727	138	2.48	147	2.24	141	2.2	665	12.1	1187	17.4	708	13.09	452.652	2.19145	0.209603	10.4552	1.39e-25	2.79e-23	Ups	gi|326492239|dbj|BAK01903.1| predicted protein [Hordeum vulgare subsp. vulgare]	_	_
TRIAE_CS42_3AL_TGACv1_196100_AA0657300	5399	1213	14.69	844	8.66	682	7.17	203	2.49	291	2.87	275	3.43	608.84	-2.07029	0.198313	-10.4395	1.64e-25	3.28e-23	Down	gi|944074062|gb|KQK09546.1| hypothetical protein BRADI_2g48657 [Brachypodium distachyon]	K10143	_
TRIAE_CS42_1DL_TGACv1_062689_AA0218170	3807	283	2.92	201	1.76	189	1.7	1700	17.78	1193	10.05	1465	15.57	784.489	2.35198	0.225345	10.4373	1.68e-25	3.35e-23	Ups	gi|475546974|gb|EMT10782.1| Putative protein phosphatase 2C 47 [Aegilops tauschii]	K14803	biological_process:protein dephosphorylation(GO:0006470);molecular_function:metal ion binding(GO:0046872);molecular_function:protein serine/threonine phosphatase activity(GO:0004722)
TRIAE_CS42_6BL_TGACv1_499351_AA1578960	2952	164	1.95	144	1.45	146	1.51	19	0.23	14	0.14	25	0.31	91.9258	-3.06219	0.293554	-10.4314	1.78e-25	3.54e-23	Down	gi|224998176|gb|ACN77848.1| phenylanlanine ammonia-lyase [Phyllostachys edulis]	K13064	cellular_component:cytoplasm(GO:0005737);molecular_function:phenylalanine ammonia-lyase activity(GO:0045548);biological_process:cinnamic acid biosynthetic process(GO:0009800);biological_process:L-phenylalanine catabolic process(GO:0006559)
TRIAE_CS42_5DL_TGACv1_436887_AA1463840	4709	89	1.19	71	0.8	62	0.72	491	6.65	538	5.87	386	5.31	251.845	2.30567	0.221256	10.4209	1.99e-25	3.94e-23	Ups	gi|326494670|dbj|BAJ94454.1| predicted protein [Hordeum vulgare subsp. vulgare]	_	molecular_function:protein kinase activity(GO:0004672);biological_process:protein phosphorylation(GO:0006468);molecular_function:ATP binding(GO:0005524)
TRIAE_CS42_6AL_TGACv1_471435_AA1508730	1035	146	5.8	104	3.5	102	3.52	9	0.36	9	0.29	12	0.49	68.5077	-3.51935	0.337864	-10.4165	2.09e-25	4.11e-23	Down	gi|326505386|dbj|BAJ95364.1| predicted protein [Hordeum vulgare subsp. vulgare]	K16281	cellular_component:cytoplasmic membrane-bounded vesicle(GO:0016023)
TRIAE_CS42_3B_TGACv1_223177_AA0777480	19969	142	1.48	79	0.7	74	0.67	531	5.61	709	6.04	593	6.37	324.469	2.27033	0.218282	10.4009	2.46e-25	4.82e-23	Ups	gi|326496619|dbj|BAJ98336.1| predicted protein, partial [Hordeum vulgare subsp. vulgare]	_	biological_process:protein phosphorylation(GO:0006468);molecular_function:ATP binding(GO:0005524);molecular_function:protein serine/threonine kinase activity(GO:0004674)
TRIAE_CS42_7AS_TGACv1_570369_AA1834620	3560	94	1.12	88	0.89	67	0.69	371	4.46	605	5.86	463	5.65	256.588	2.15391	0.207224	10.3941	2.64e-25	5.15e-23	Ups	gi|475618780|gb|EMT30536.1| Putative disease resistance RPP13-like protein 3 [Aegilops tauschii]	K13457	biological_process:defense response(GO:0006952);molecular_function:ADP binding(GO:0043531)
TRIAE_CS42_3B_TGACv1_224943_AA0803370	4558	102	1.6	65	0.86	25	0.34	688	10.89	665	8.48	651	10.47	334.812	2.95376	0.284298	10.3897	2.76e-25	5.38e-23	Ups	gi|669030369|emb|CDM84871.1| unnamed protein product [Triticum aestivum]	_	_
TRIAE_CS42_7AL_TGACv1_559577_AA1800130	1069	984	42.91	952	35.16	929	35.17	279	12.31	422	15.01	340	15.25	679.056	-1.7436	0.167961	-10.381	3.03e-25	5.87e-23	Down	gi|326509463|dbj|BAJ91648.1| predicted protein [Hordeum vulgare subsp. vulgare]<>gi|326521746|dbj|BAK00449.1| predicted protein [Hordeum vulgare subsp. vulgare]<>gi|326531614|dbj|BAJ97811.1| predicted protein [Hordeum vulgare subsp. vulgare]<>gi|326531730|dbj|BAJ97869.1| predicted protein [Hordeum vulgare subsp. vulgare]	_	_
TRIAE_CS42_U_TGACv1_641973_AA2108740	1389	532	17.28	242	6.66	207	5.84	22	0.72	57	1.51	30	1	191.026	-3.23282	0.311514	-10.3778	3.13e-25	6.03e-23	Down	gi|84795220|gb|ABC65846.1| WRKY transcription factor WRKY1A [Triticum aestivum]	_	molecular_function:sequence-specific DNA binding transcription factor activity(GO:0003700);molecular_function:sequence-specific DNA binding(GO:0043565);biological_process:regulation of transcription, DNA-templated(GO:0006355)
TRIAE_CS42_1DL_TGACv1_064413_AA0234340	3557	419	2.55	210	1.08	273	1.44	52	0.32	28	0.14	27	0.17	180.004	-3.11491	0.300157	-10.3776	3.14e-25	6.03e-23	Down	gi|326496384|dbj|BAJ94654.1| predicted protein [Hordeum vulgare subsp. vulgare]<>gi|326533996|dbj|BAJ93771.1| predicted protein [Hordeum vulgare subsp. vulgare]	_	molecular_function:ubiquitin-protein transferase activity(GO:0004842);cellular_component:ubiquitin ligase complex(GO:0000151);biological_process:protein ubiquitination(GO:0016567)
TRIAE_CS42_1DL_TGACv1_064687_AA0235370	2054	257	9.68	254	8.1	218	7.13	38	1.45	63	1.93	64	2.48	157.63	-2.36968	0.228394	-10.3754	3.21e-25	6.14e-23	Down	gi|1002268090|ref|XP_015638364.1| PREDICTED: uncharacterized protein LOC4339731 [Oryza sativa Japonica Group]<>gi|48475131|gb|AAT44200.1| unknown protein [Oryza sativa Japonica Group]<>gi|113579986|dbj|BAF18349.1| Os05g0582000 [Oryza sativa Japonica Group]<>gi|937920613|dbj|BAS95531.1| Os05g0582000 [Oryza sativa Japonica Group]	_	_
TRIAE_CS42_2BL_TGACv1_129310_AA0377790	1145	27	1.06	55	1.83	36	1.23	368	14.66	325	10.43	420	17	189.14	2.79342	0.269492	10.3655	3.56e-25	6.78e-23	Ups	gi|475555426|gb|EMT12432.1| hypothetical protein F775_30432 [Aegilops tauschii]	_	_
TRIAE_CS42_6AL_TGACv1_470854_AA1496490	2786	1050	18.74	1178	17.81	1127	17.46	359	6.48	376	5.47	377	6.92	784.128	-1.85489	0.178967	-10.3644	3.6e-25	6.83e-23	Down	gi|326525186|dbj|BAK07863.1| predicted protein [Hordeum vulgare subsp. vulgare]	_	_
TRIAE_CS42_6BL_TGACv1_499448_AA1582770	2206	26	0.69	41	0.92	21	0.48	342	9.17	262	5.66	305	8.31	153.763	2.92065	0.281961	10.3583	3.84e-25	7.25e-23	Ups	gi|326488381|dbj|BAJ93859.1| predicted protein [Hordeum vulgare subsp. vulgare]	_	molecular_function:heme binding(GO:0020037);molecular_function:metal ion binding(GO:0046872)
TRIAE_CS42_5DL_TGACv1_437138_AA1465340	4039	409	5.07	492	5.16	384	4.13	85	1.07	99	1	134	1.71	283.144	-2.24632	0.217216	-10.3414	4.58e-25	8.61e-23	Down	gi|86439693|emb|CAJ19325.1| glycosyl transferase-like protein [Triticum aestivum]	K13648	molecular_function:transferase activity, transferring glycosyl groups(GO:0016757)
TRIAE_CS42_1AL_TGACv1_001252_AA0027800	726	36	2.04	63	3.02	103	5.06	629	36.06	739	34.14	853	49.69	368.223	2.94601	0.284934	10.3393	4.68e-25	8.75e-23	Ups	gi|326491287|dbj|BAK05743.1| predicted protein [Hordeum vulgare subsp. vulgare]	_	_
TRIAE_CS42_6AL_TGACv1_473086_AA1528530	1509	844	25.3	668	16.96	551	14.34	158	4.79	243	5.94	232	7.15	467.897	-1.95935	0.189507	-10.3392	4.69e-25	8.75e-23	Down	gi|326490379|dbj|BAJ84853.1| predicted protein [Hordeum vulgare subsp. vulgare]	_	biological_process:cellular response to phosphate starvation(GO:0016036);biological_process:protein phosphorylation(GO:0006468);molecular_function:ATP binding(GO:0005524);molecular_function:protein serine/threonine kinase activity(GO:0004674)
TRIAE_CS42_2DL_TGACv1_159075_AA0531860	1230	1565	26.75	919	13.3	1319	19.57	303	5.24	209	2.91	271	4.76	813.887	-2.45133	0.237309	-10.3297	5.17e-25	9.62e-23	Down	gi|326495570|dbj|BAJ85881.1| predicted protein [Hordeum vulgare subsp. vulgare]<>gi|326496202|dbj|BAJ90722.1| predicted protein [Hordeum vulgare subsp. vulgare]<>gi|326505426|dbj|BAJ95384.1| predicted protein [Hordeum vulgare subsp. vulgare]	K09286	_
TRIAE_CS42_3B_TGACv1_220628_AA0712720	2545	5268	53.19	4159	35.56	4438	38.9	1522	15.55	1997	16.44	1413	14.67	3266.32	-1.75979	0.170856	-10.2998	7.06e-25	1.31e-22	Down	gi|669029717|emb|CDM84008.1| unnamed protein product [Triticum aestivum]<>gi|669029718|emb|CDM84009.1| unnamed protein product [Triticum aestivum]	_	molecular_function:DNA binding(GO:0003677);molecular_function:chromatin binding(GO:0003682);biological_process:transmembrane transport(GO:0055085);molecular_function:zinc ion binding(GO:0008270);cellular_component:intracellular(GO:0005622);molecular_function:metal ion binding(GO:0046872);biological_process:proteasome-mediated ubiquitin-dependent protein catabolic process(GO:0043161);molecular_fun…
TRIAE_CS42_6DL_TGACv1_527159_AA1699520	2229	1085	20.02	1297	20.27	1429	22.89	306	5.71	463	6.97	339	6.43	868.848	-2.05525	0.199606	-10.2965	7.31e-25	1.35e-22	Down	gi|326525961|dbj|BAJ93157.1| predicted protein [Hordeum vulgare subsp. vulgare]	_	_
TRIAE_CS42_6BS_TGACv1_513441_AA1641690	2689	207	6.74	167	4.61	122	3.45	770	25.37	1186	31.5	777	26.02	492.046	2.09894	0.204097	10.284	8.32e-25	1.53e-22	Ups	gi|475610656|gb|EMT27808.1| hypothetical protein F775_32399 [Aegilops tauschii]	_	molecular_function:chaperone binding(GO:0051087);biological_process:positive regulation of ATPase activity(GO:0032781);molecular_function:ATPase activator activity(GO:0001671);biological_process:response to stress(GO:0006950)
TRIAE_CS42_2BL_TGACv1_129498_AA0386190	4248	41	0.21	14	0.06	20	0.09	225	1.15	272	1.12	344	1.78	138.253	3.00794	0.292825	10.2721	9.41e-25	1.72e-22	Ups	gi|326509965|dbj|BAJ87199.1| predicted protein [Hordeum vulgare subsp. vulgare]	_	cellular_component:integral component of membrane(GO:0016021);biological_process:transmembrane transport(GO:0055085);molecular_function:transmembrane transporter activity(GO:0022857)
TRIAE_CS42_2AL_TGACv1_094531_AA0299340	4921	488	4.62	445	3.57	352	2.9	125	1.2	134	1.04	112	1.09	289.629	-2.02747	0.197495	-10.2659	1e-24	1.83e-22	Down	gi|960494366|ref|XP_014751632.1| PREDICTED: probable metal-nicotianamine transporter YSL9 isoform X1 [Brachypodium distachyon]	_	_
TRIAE_CS42_6BS_TGACv1_514490_AA1660470	17946	174	1.39	126	0.85	89	0.62	570	4.61	1121	7.3	873	7.17	443.832	2.32525	0.226569	10.2628	1.04e-24	1.88e-22	Ups	gi|326505028|dbj|BAK02901.1| predicted protein [Hordeum vulgare subsp. vulgare]	K01537	molecular_function:calcium-transporting ATPase activity(GO:0005388);molecular_function:calmodulin binding(GO:0005516);biological_process:calcium ion transmembrane transport(GO:0070588);cellular_component:integral component of membrane(GO:0016021);molecular_function:metal ion binding(GO:0046872);molecular_function:ATP binding(GO:0005524)
TRIAE_CS42_7BL_TGACv1_581002_AA1916240	4294	31	0.64	24	0.42	12	0.21	203	4.23	395	6.64	214	4.54	130.306	3.07729	0.299926	10.2601	1.07e-24	1.93e-22	Ups	gi|475627289|gb|EMT33617.1| hypothetical protein F775_08592 [Aegilops tauschii]	_	cellular_component:integral component of membrane(GO:0016021)
TRIAE_CS42_3DL_TGACv1_251336_AA0880250	7893	1942	16.34	1556	11.09	1565	11.43	575	4.9	527	3.62	456	3.95	1159.35	-1.93384	0.188598	-10.2538	1.14e-24	2.05e-22	Down	gi|669030709|emb|CDM85332.1| unnamed protein product [Triticum aestivum]	_	molecular_function:oxidoreductase activity(GO:0016491);biological_process:oxidation-reduction process(GO:0055114);molecular_function:FMN binding(GO:0010181)
TRIAE_CS42_2AL_TGACv1_093600_AA0283500	4835	109	0.71	67	0.37	81	0.46	440	2.89	619	3.28	449	3	269.548	2.18062	0.212902	10.2424	1.28e-24	2.3e-22	Ups	gi|475565000|gb|EMT14673.1| hypothetical protein F775_05422 [Aegilops tauschii]	_	_
TRIAE_CS42_2BL_TGACv1_129799_AA0396450	3635	35	0.42	48	0.49	28	0.29	388	4.7	319	3.11	288	3.54	170.841	2.7437	0.268044	10.236	1.37e-24	2.44e-22	Ups	gi|326503950|dbj|BAK02761.1| predicted protein [Hordeum vulgare subsp. vulgare]	K00939	molecular_function:ATP binding(GO:0005524);molecular_function:phosphotransferase activity, phosphate group as acceptor(GO:0016776);molecular_function:nucleotide kinase activity(GO:0019201);biological_process:nucleotide phosphorylation(GO:0046939)
TRIAE_CS42_4AL_TGACv1_288531_AA0951200	6729	738	4.43	724	3.68	922	4.81	201	1.22	280	1.37	229	1.42	545.771	-2.01605	0.197409	-10.2126	1.74e-24	3.1e-22	Down	gi|475578262|gb|EMT18058.1| Coleoptile phototropism protein 1 [Aegilops tauschii]	_	biological_process:flower development(GO:0009908)
TRIAE_CS42_1BS_TGACv1_050442_AA0172070	1250	2645	87.01	1910	53.22	1653	47.21	13177	438.71	12436	333.68	9625	325.64	6427.59	2.16716	0.212457	10.2005	1.97e-24	3.5e-22	Ups	gi|326526921|dbj|BAK00849.1| predicted protein [Hordeum vulgare subsp. vulgare]<>gi|397740902|gb|AFO63020.1| ACC oxidase [Hordeum vulgare]	K05933	biological_process:oxidation-reduction process(GO:0055114);molecular_function:oxidoreductase activity, acting on paired donors, with incorporation or reduction of molecular oxygen, 2-oxoglutarate as one donor, and incorporation of one atom each of oxygen into both donors(GO:0016706)
TRIAE_CS42_U_TGACv1_642480_AA2118270	4144	41	0.25	25	0.13	19	0.1	227	1.42	268	1.36	241	1.54	124.779	2.69116	0.26407	10.1911	2.17e-24	3.84e-22	Ups	gi|475505415|gb|EMT04717.1| Synaptic vesicle 2-related protein [Aegilops tauschii]	_	cellular_component:integral component of membrane(GO:0016021);biological_process:transmembrane transport(GO:0055085);molecular_function:transmembrane transporter activity(GO:0022857)
TRIAE_CS42_6BL_TGACv1_501321_AA1615990	1208	161	5.48	170	4.9	159	4.7	22	0.76	18	0.5	32	1.12	100.869	-2.89189	0.283832	-10.1887	2.23e-24	3.92e-22	Down	gi|326505386|dbj|BAJ95364.1| predicted protein [Hordeum vulgare subsp. vulgare]	K16281	cellular_component:cytoplasmic membrane-bounded vesicle(GO:0016023);molecular_function:metal ion binding(GO:0046872)
TRIAE_CS42_4AL_TGACv1_288579_AA0952570	5359	134	1.3	64	0.53	38	0.32	610	6	1209	9.58	712	7.12	410.364	2.94651	0.289601	10.1744	2.58e-24	4.51e-22	Ups	gi|326533392|dbj|BAJ93668.1| predicted protein [Hordeum vulgare subsp. vulgare]	_	biological_process:defense response(GO:0006952);molecular_function:ADP binding(GO:0043531)
TRIAE_CS42_3AL_TGACv1_196113_AA0657380	6435	40	0.35	13	0.1	13	0.1	325	2.9	261	1.87	273	2.47	141.641	3.20669	0.315175	10.1743	2.58e-24	4.51e-22	Ups	gi|669030853|emb|CDM85545.1| unnamed protein product [Triticum aestivum]<>gi|669030860|emb|CDM85554.1| unnamed protein product [Triticum aestivum]	K13146	molecular_function:DNA binding(GO:0003677);molecular_function:chromatin binding(GO:0003682);biological_process:transmembrane transport(GO:0055085);molecular_function:zinc ion binding(GO:0008270);cellular_component:intracellular(GO:0005622);molecular_function:metal ion binding(GO:0046872);biological_process:proteasome-mediated ubiquitin-dependent protein catabolic process(GO:0043161);molecular_fun…
TRIAE_CS42_2AL_TGACv1_095506_AA0311710	1399	319	9.38	335	8.34	354	9.03	83	2.47	98	2.35	97	2.93	227.143	-2.10588	0.207086	-10.1691	2.72e-24	4.74e-22	Down	gi|326489879|dbj|BAJ94013.1| predicted protein [Hordeum vulgare subsp. vulgare]	_	cellular_component:cytoplasmic membrane-bounded vesicle(GO:0016023);cellular_component:plastid(GO:0009536)
TRIAE_CS42_4AL_TGACv1_288314_AA0944620	701	251	14.72	424	21.07	375	19.1	54	3.21	86	4.11	53	3.2	223.316	-2.64755	0.260552	-10.1613	2.95e-24	5.11e-22	Down		_	_
TRIAE_CS42_3DL_TGACv1_252407_AA0889910	7439	123	1.14	88	0.69	70	0.56	548	5.13	605	4.57	479	4.56	294.518	2.18533	0.215105	10.1593	3.01e-24	5.2e-22	Ups	gi|7110220|gb|AAF36832.1|AF207745_1 AKT1-like potassium channel [Triticum aestivum]	_	molecular_function:voltage-gated potassium channel activity(GO:0005249);biological_process:transmembrane transport(GO:0055085);biological_process:potassium ion transport(GO:0006813);cellular_component:integral component of membrane(GO:0016021)
TRIAE_CS42_2DL_TGACv1_160719_AA0553420	5689	379	4.52	335	3.38	310	3.21	93	1.12	65	0.63	71	0.87	222.028	-2.34736	0.231228	-10.1517	3.26e-24	5.6e-22	Down	gi|475544293|gb|EMT10300.1| Putative metal-nicotianamine transporter YSL9 [Aegilops tauschii]	_	_
TRIAE_CS42_5AL_TGACv1_378470_AA1253480	5524	144	1.15	61	0.41	57	0.4	546	4.42	832	5.43	722	5.94	355.891	2.59484	0.255644	10.1502	3.31e-24	5.66e-22	Ups	gi|475580128|gb|EMT18514.1| Glucosamine--fructose-6-phosphate aminotransferase (isomerizing) 2 [Aegilops tauschii]	K00820	molecular_function:glutamine-fructose-6-phosphate transaminase (isomerizing) activity(GO:0004360);biological_process:carbohydrate biosynthetic process(GO:0016051);cellular_component:cytoplasm(GO:0005737);molecular_function:carbohydrate binding(GO:0030246)
TRIAE_CS42_7DS_TGACv1_624188_AA2059580	1323	121	3.76	106	2.79	126	3.4	637	20.04	1498	37.98	695	22.22	473.781	2.54208	0.250948	10.1299	4.07e-24	6.95e-22	Ups	gi|125562215|gb|EAZ07663.1| hypothetical protein OsI_29916 [Oryza sativa Indica Group]	_	_
TRIAE_CS42_1BL_TGACv1_030593_AA0095050	4903	111	3.24	110	2.72	106	2.68	473	13.96	553	13.15	540	16.2	293.009	1.91071	0.188659	10.1278	4.16e-24	7.07e-22	Ups	gi|1040825880|ref|XP_017220791.1| PREDICTED: zingipain-2-like [Daucus carota subsp. sativus]	_	_
TRIAE_CS42_6BL_TGACv1_500172_AA1600490	3626	73	1.06	112	1.38	100	1.26	3	0.04	3	0.04	6	0.09	54.6016	-4.18478	0.414358	-10.0994	5.56e-24	9.42e-22	Down	gi|474445598|gb|EMS68576.1| Nitrate transporter 1.5 [Triticum urartu]	_	biological_process:response to cadmium ion(GO:0046686);biological_process:response to nitrate(GO:0010167);molecular_function:nitrate transmembrane transporter activity(GO:0015112);biological_process:nitrate transport(GO:0015706);cellular_component:plasma membrane(GO:0005886)
TRIAE_CS42_3AL_TGACv1_196343_AA0659670	2105	466	10.34	428	8.04	456	8.78	140	3.14	145	2.62	124	2.83	309.188	-1.96942	0.195078	-10.0956	5.78e-24	9.76e-22	Down	gi|669030222|emb|CDM84680.1| unnamed protein product [Triticum aestivum]	_	_
TRIAE_CS42_2BL_TGACv1_130327_AA0408940	3569	30	0.35	27	0.26	17	0.17	170	1.98	254	2.38	243	2.88	111.644	2.72108	0.27024	10.0691	7.57e-24	1.27e-21	Ups	gi|357164975|ref|XP_003580228.1| PREDICTED: histidine triad nucleotide-binding protein 3 isoform X1 [Brachypodium distachyon]<>gi|944048151|gb|KQJ83792.1| hypothetical protein BRADI_5g16890 [Brachypodium distachyon]	_	biological_process:sulfur compound metabolic process(GO:0006790);molecular_function:adenylylsulfatase activity(GO:0047627);cellular_component:peroxisome(GO:0005777);biological_process:purine ribonucleotide metabolic process(GO:0009150);molecular_function:sulfate adenylyltransferase (ADP) activity(GO:0004780)
TRIAE_CS42_7AL_TGACv1_557944_AA1788150	4093	194	1.84	111	0.89	115	0.95	787	7.54	754	5.82	875	8.52	438.159	2.1785	0.216431	10.0656	7.84e-24	1.31e-21	Ups	gi|474451435|gb|EMS68909.1| hypothetical protein TRIUR3_24051 [Triticum urartu]	_	_
TRIAE_CS42_7DS_TGACv1_623795_AA2056320	2958	370	7.86	240	4.32	268	4.94	1409	30.3	4842	83.93	2302	50.31	1378.87	2.77767	0.275987	10.0645	7.93e-24	1.32e-21	Ups	gi|473930041|gb|EMS49921.1| E3 ubiquitin ligase BIG BROTHER [Triticum urartu]	K19045	_
TRIAE_CS42_3AL_TGACv1_194298_AA0630730	2668	88	0.75	85	0.61	69	0.51	390	3.35	451	3.12	410	3.57	230.467	2.01744	0.200721	10.051	9.1e-24	1.51e-21	Ups	gi|474373721|gb|EMS64027.1| putative mitochondrial chaperone bcs1 [Triticum urartu]	K08900	cellular_component:plasma membrane(GO:0005886);molecular_function:ATP binding(GO:0005524);molecular_function:nucleoside-triphosphatase activity(GO:0017111);cellular_component:mitochondrion(GO:0005739);cellular_component:cell part(GO:0044464);molecular_function:nucleotide binding(GO:0000166)
TRIAE_CS42_4AS_TGACv1_308477_AA1028140	1949	110	2.32	161	2.88	227	4.16	16	0.34	13	0.22	3	0.07	98.1718	-3.80712	0.378802	-10.0504	9.15e-24	1.51e-21	Down	gi|326490249|dbj|BAJ84788.1| predicted protein, partial [Hordeum vulgare subsp. vulgare]	_	molecular_function:protein kinase activity(GO:0004672);molecular_function:nucleotide binding(GO:0000166)
TRIAE_CS42_4BS_TGACv1_328974_AA1096380	2775	7	0.2	15	0.35	14	0.34	347	9.78	172	3.91	201	5.76	118.035	3.65625	0.363799	10.0502	9.17e-24	1.51e-21	Ups	gi|357156959|ref|XP_003577634.1| PREDICTED: uncharacterized protein At1g18480 [Brachypodium distachyon]<>gi|944053092|gb|KQJ88730.1| hypothetical protein BRADI_4g20750 [Brachypodium distachyon]	_	molecular_function:hydrolase activity(GO:0016787)
TRIAE_CS42_3AL_TGACv1_196532_AA0661160	1095	197	7.4	260	8.27	320	10.43	13	0.49	53	1.62	18	0.7	156.544	-3.30523	0.32919	-10.0405	1.01e-23	1.67e-21	Down	gi|326511049|dbj|BAJ91872.1| predicted protein, partial [Hordeum vulgare subsp. vulgare]	_	_
TRIAE_CS42_3DL_TGACv1_251024_AA0876260	6043	4722	48.84	4648	40.71	5027	45.14	1726	18.07	1965	16.58	1717	18.26	3456.63	-1.68561	0.167896	-10.0396	1.02e-23	1.67e-21	Down	gi|475559889|gb|EMT13439.1| hypothetical protein F775_29151 [Aegilops tauschii]	_	_
TRIAE_CS42_3B_TGACv1_222143_AA0758190	4307	445	4.99	382	3.63	454	4.42	1987	22.57	2408	22.04	1667	19.24	1137.22	1.89108	0.188638	10.0249	1.18e-23	1.94e-21	Ups	gi|669030004|emb|CDM84390.1| unnamed protein product [Triticum aestivum]	K00279	molecular_function:flavin adenine dinucleotide binding(GO:0050660);molecular_function:UDP-N-acetylmuramate dehydrogenase activity(GO:0008762);biological_process:cytokinin metabolic process(GO:0009690);biological_process:oxidation-reduction process(GO:0055114);molecular_function:cytokinin dehydrogenase activity(GO:0019139)
TRIAE_CS42_7AS_TGACv1_569768_AA1823730	1729	523	13.25	562	12.06	528	11.61	113	2.9	183	3.78	82	2.14	352.095	-2.32698	0.232452	-10.0106	1.37e-23	2.23e-21	Down	gi|359952796|gb|AEV91188.1| MYB-related protein [Triticum aestivum]	_	biological_process:response to oxygen-containing compound(GO:1901700);biological_process:response to hormone(GO:0009725);molecular_function:binding(GO:0005488)
TRIAE_CS42_7DS_TGACv1_622238_AA2036040	3250	229	4.95	159	2.91	162	3.04	845	18.49	927	16.35	796	17.7	483.434	1.88971	0.188892	10.0042	1.46e-23	2.37e-21	Ups	gi|475530272|gb|EMT07880.1| BRASSINOSTEROID INSENSITIVE 1-associated receptor kinase 1 [Aegilops tauschii]	_	molecular_function:protein kinase activity(GO:0004672);biological_process:protein phosphorylation(GO:0006468);molecular_function:ATP binding(GO:0005524)
TRIAE_CS42_U_TGACv1_642064_AA2110490	4525	454	4.59	554	4.75	553	4.86	144	1.47	160	1.32	154	1.6	356.752	-2.02221	0.202223	-9.9999	1.53e-23	2.47e-21	Down	gi|474366816|gb|EMS63530.1| hypothetical protein TRIUR3_16378 [Triticum urartu]	_	_
TRIAE_CS42_4AL_TGACv1_288993_AA0962880	5973	84	0.61	60	0.37	70	0.44	343	2.52	499	2.96	369	2.76	217.725	2.12434	0.212808	9.98245	1.82e-23	2.93e-21	Ups	gi|63175650|gb|AAY34783.1| wall-associated kinase 3 [Triticum aestivum]	_	molecular_function:polysaccharide binding(GO:0030247);molecular_function:calcium ion binding(GO:0005509);biological_process:protein phosphorylation(GO:0006468);molecular_function:ATP binding(GO:0005524);molecular_function:protein serine/threonine kinase activity(GO:0004674)
TRIAE_CS42_4BL_TGACv1_320353_AA1036420	4270	295	3.59	219	2.26	212	2.24	831	10.23	1467	14.56	1171	14.65	639.755	1.89416	0.189809	9.97931	1.88e-23	3.01e-21	Ups	gi|475574533|gb|EMT17007.1| Receptor-like protein kinase FERONIA [Aegilops tauschii]	_	biological_process:protein phosphorylation(GO:0006468);molecular_function:ATP binding(GO:0005524);molecular_function:protein serine/threonine kinase activity(GO:0004674)
TRIAE_CS42_3AL_TGACv1_195476_AA0650030	2322	128	2.18	153	2.21	166	2.46	12	0.21	29	0.4	16	0.28	90.9707	-3.08357	0.309136	-9.97478	1.97e-23	3.14e-21	Down	gi|669030428|emb|CDM84951.1| unnamed protein product [Triticum aestivum]	_	_
TRIAE_CS42_2DL_TGACv1_161984_AA0561310	1662	374	21.3	385	18.57	379	18.74	1293	74.53	2679	124.45	2038	119.37	1083.26	2.00729	0.201402	9.9666	2.13e-23	3.4e-21	Ups	gi|475587432|gb|EMT20546.1| hypothetical protein F775_43577 [Aegilops tauschii]	_	_
TRIAE_CS42_6BL_TGACv1_509328_AA1629790	1111	994	40.43	726	25.01	503	17.76	3015	124.11	5748	190.69	4045	169.2	2269.32	2.14868	0.216263	9.93549	2.92e-23	4.64e-21	Ups	gi|937904714|dbj|BAS79768.1| Os02g0615800, partial [Oryza sativa Japonica Group]	K04730	molecular_function:protein kinase activity(GO:0004672);biological_process:protein phosphorylation(GO:0006468);molecular_function:ATP binding(GO:0005524)
TRIAE_CS42_7BL_TGACv1_579887_AA1910750	6433	1113	3.55	691	1.87	873	2.42	6921	22.37	4789	12.47	5154	16.93	3056.32	2.30732	0.232422	9.92727	3.17e-23	5.02e-21	Ups	gi|584609084|gb|AHJ14572.1| spermidine synthase [Triticum aestivum]<>gi|584609086|gb|AHJ14573.1| spermidine synthase [Triticum aestivum]	K00797	biological_process:metabolic process(GO:0008152);molecular_function:transferase activity(GO:0016740)
TRIAE_CS42_7DL_TGACv1_602795_AA1968830	3989	32	0.4	13	0.14	14	0.15	370	4.66	204	2.07	263	3.37	139.126	3.30242	0.332766	9.92415	3.27e-23	5.16e-21	Ups	gi|474388644|gb|EMS65144.1| Bifunctional dihydroflavonol 4-reductase/flavanone 4-reductase [Triticum urartu]	_	biological_process:cellular metabolic process(GO:0044237);molecular_function:nucleotide binding(GO:0000166);molecular_function:coenzyme binding(GO:0050662);molecular_function:catalytic activity(GO:0003824);molecular_function:binding(GO:0005488)
TRIAE_CS42_6AL_TGACv1_474709_AA1535780	2033	688	14.55	572	10.25	357	6.56	3106	66.49	5187	89.49	2528	55	1878.89	2.34704	0.23678	9.91236	3.68e-23	5.79e-21	Ups	gi|474404108|gb|EMS66296.1| Aspartic proteinase nepenthesin-1 [Triticum urartu]	_	molecular_function:peptidase activity(GO:0008233)
TRIAE_CS42_4DL_TGACv1_344375_AA1146650	6345	102	1.27	91	0.96	45	0.49	603	7.59	532	5.4	535	6.84	294.477	2.44009	0.246345	9.90518	3.95e-23	6.19e-21	Ups	gi|326533036|dbj|BAJ93490.1| predicted protein [Hordeum vulgare subsp. vulgare]	K01610	biological_process:gluconeogenesis(GO:0006094);molecular_function:phosphoenolpyruvate carboxykinase (ATP) activity(GO:0004612);molecular_function:ATP binding(GO:0005524)
TRIAE_CS42_1AL_TGACv1_001960_AA0037230	5200	309	4.34	242	2.88	244	2.98	979	13.92	1236	14.17	1006	14.54	623.055	1.68578	0.17021	9.90409	4e-23	6.24e-21	Ups	gi|326526483|dbj|BAJ97258.1| predicted protein [Hordeum vulgare subsp. vulgare]	K18798	molecular_function:ATP binding(GO:0005524)
TRIAE_CS42_4AS_TGACv1_308463_AA1028010	2639	168	3.8	61	1.17	50	0.98	719	16.45	1049	19.34	890	20.69	441.377	2.8126	0.28405	9.90179	4.09e-23	6.36e-21	Ups	gi|475587029|gb|EMT20437.1| hypothetical protein F775_31772 [Aegilops tauschii]	_	cellular_component:plasma membrane(GO:0005886);cellular_component:integral component of membrane(GO:0016021)
TRIAE_CS42_3AL_TGACv1_194865_AA0640910	5310	743	3.74	917	3.91	825	3.6	260	1.32	241	0.99	200	1.04	563.622	-2.05911	0.208003	-9.8994	4.19e-23	6.5e-21	Down	gi|474088787|gb|EMS54777.1| Receptor-like protein kinase HSL1 [Triticum urartu]	_	_
TRIAE_CS42_2DS_TGACv1_177502_AA0578910	1767	33	0.53	26	0.36	25	0.35	261	4.27	240	3.16	210	3.49	122.33	2.65942	0.268822	9.89287	4.47e-23	6.91e-21	Ups	gi|475624621|gb|EMT32692.1| hypothetical protein F775_26316 [Aegilops tauschii]	_	biological_process:response to cadmium ion(GO:0046686);biological_process:methylation(GO:0032259);cellular_component:mitochondrion(GO:0005739);molecular_function:methyltransferase activity(GO:0008168)
TRIAE_CS42_1BL_TGACv1_031789_AA0120590	1913	115	3.32	92	2.25	67	1.68	485	14.15	561	13.19	444	13.17	271.632	2.09119	0.211536	9.88575	4.8e-23	7.4e-21	Ups	gi|475590918|gb|EMT21600.1| hypothetical protein F775_29369 [Aegilops tauschii]	_	cellular_component:integral component of membrane(GO:0016021)
TRIAE_CS42_7DL_TGACv1_604287_AA1996250	3379	592	11.27	587	9.46	537	8.87	183	3.52	239	3.71	217	4.25	409.253	-1.69842	0.172088	-9.8695	5.64e-23	8.67e-21	Down	gi|326521716|dbj|BAK00434.1| predicted protein [Hordeum vulgare subsp. vulgare]	_	_
TRIAE_CS42_4DL_TGACv1_343575_AA1136830	4779	557	6.75	428	4.4	223	2.35	2553	31.33	3673	36.33	2190	27.31	1459.38	2.41303	0.244766	9.8585	6.3e-23	9.64e-21	Ups	gi|942473028|gb|ALL26330.1| 4D hexose transporter [Triticum aestivum]	_	molecular_function:DNA binding(GO:0003677);molecular_function:chromatin binding(GO:0003682);biological_process:transmembrane transport(GO:0055085);molecular_function:zinc ion binding(GO:0008270);cellular_component:intracellular(GO:0005622);molecular_function:metal ion binding(GO:0046872);biological_process:proteasome-mediated ubiquitin-dependent protein catabolic process(GO:0043161);molecular_fun…
TRIAE_CS42_7BL_TGACv1_576841_AA1857010	3503	50	0.52	41	0.36	44	0.4	247	2.6	289	2.45	307	3.28	150.08	2.2581	0.229967	9.81925	9.3e-23	1.42e-20	Ups	gi|475607255|gb|EMT26643.1| hypothetical protein F775_07511 [Aegilops tauschii]	_	_
TRIAE_CS42_4DL_TGACv1_342469_AA1114340	1869	221	4.31	205	3.39	157	2.66	2464	48.62	1180	18.77	1415	28.37	889.321	2.72757	0.277855	9.81654	9.56e-23	1.45e-20	Ups	gi|474127489|gb|EMS56264.1| putative aquaporin TIP4-1 [Triticum urartu]	K09873	biological_process:transport(GO:0006810);cellular_component:integral component of membrane(GO:0016021);molecular_function:transporter activity(GO:0005215)
TRIAE_CS42_5AL_TGACv1_377382_AA1246340	2727	1378	20.78	1182	15.1	980	12.83	263	4.01	116	1.43	229	3.55	738.426	-2.64702	0.269994	-9.80402	1.08e-22	1.64e-20	Down		_	_
TRIAE_CS42_6AL_TGACv1_471180_AA1504180	5546	37	0.49	17	0.19	22	0.25	236	3.18	234	2.54	497	6.8	157.821	3.13653	0.320384	9.78992	1.24e-22	1.88e-20	Ups	gi|326492317|dbj|BAK01942.1| predicted protein [Hordeum vulgare subsp. vulgare]	_	molecular_function:DNA binding(GO:0003677);molecular_function:chromatin binding(GO:0003682);biological_process:transmembrane transport(GO:0055085);molecular_function:zinc ion binding(GO:0008270);cellular_component:intracellular(GO:0005622);molecular_function:metal ion binding(GO:0046872);biological_process:proteasome-mediated ubiquitin-dependent protein catabolic process(GO:0043161);molecular_fun…
TRIAE_CS42_5AS_TGACv1_394390_AA1280010	3819	1707	24.36	2034	24.58	1967	24.37	653	9.43	681	7.93	591	8.67	1341.3	-1.82758	0.186715	-9.78802	1.27e-22	1.91e-20	Down	gi|475499610|gb|EMT04185.1| hypothetical protein F775_27680 [Aegilops tauschii]	K14190	molecular_function:glucose-1-phosphate guanylyltransferase (GDP) activity(GO:0010474);biological_process:response to jasmonic acid(GO:0009753);biological_process:response to ozone(GO:0010193);molecular_function:GDP-galactose:mannose-1-phosphate guanylyltransferase activity(GO:0010471);molecular_function:galactose-1-phosphate guanylyltransferase (GDP) activity(GO:0010475);biological_process:defens…
TRIAE_CS42_3AL_TGACv1_194377_AA0631980	5979	473	2.98	449	2.4	387	2.12	127	0.81	171	0.88	160	1.04	307.074	-1.78005	0.181905	-9.78559	1.3e-22	1.95e-20	Down	gi|473741036|gb|EMS45369.1| hypothetical protein TRIUR3_03197 [Triticum urartu]	_	_
TRIAE_CS42_7DS_TGACv1_624937_AA2063980	1867	9	0.2	16	0.3	19	0.36	153	3.41	498	8.95	196	4.44	129.015	3.51691	0.359437	9.78449	1.31e-22	1.96e-20	Ups	gi|326511593|dbj|BAJ91941.1| predicted protein [Hordeum vulgare subsp. vulgare]	_	molecular_function:transferase activity, transferring acyl groups other than amino-acyl groups(GO:0016747)
TRIAE_CS42_3AL_TGACv1_197287_AA0665710	2283	57	0.58	89	0.77	109	0.96	611	6.28	941	7.79	519	5.42	352.435	2.55688	0.261511	9.77731	1.41e-22	2.1e-20	Ups	gi|669030601|emb|CDM85180.1| unnamed protein product [Triticum aestivum]	K14638	biological_process:response to nematode(GO:0009624);biological_process:transport(GO:0006810);cellular_component:plasma membrane(GO:0005886);molecular_function:transporter activity(GO:0005215)
TRIAE_CS42_7AL_TGACv1_558208_AA1791260	13880	26	0.25	18	0.15	26	0.21	263	2.53	187	1.45	265	2.59	121.262	2.88638	0.295322	9.77367	1.46e-22	2.17e-20	Ups	gi|937923367|dbj|BAS98284.1| Os06g0566300 [Oryza sativa Japonica Group]	K14709	molecular_function:inorganic cation transmembrane transporter activity(GO:0022890);biological_process:ion transmembrane transport(GO:0034220);molecular_function:transition metal ion transmembrane transporter activity(GO:0046915);cellular_component:membrane(GO:0016020);biological_process:transition metal ion transport(GO:0000041)
TRIAE_CS42_1DL_TGACv1_061682_AA0201620	5157	49	0.63	33	0.36	25	0.28	198	2.57	375	3.92	284	3.74	144.351	2.56151	0.262267	9.76682	1.56e-22	2.32e-20	Ups	gi|1002271359|ref|XP_015640013.1| PREDICTED: probable alpha,alpha-trehalose-phosphate synthase [UDP-forming] 7 [Oryza sativa Japonica Group]<>gi|46575957|gb|AAT01318.1| putative trehalose-6-phosphate synthase [Oryza sativa Japonica Group]<>gi|113579601|dbj|BAF17964.1| Os05g0517200 [Oryza sativa Japonica Group]<>gi|215701385|dbj|BAG92809.1| unnamed protein product [Oryza sativa Japonica Group]<>gi…	K16055	molecular_function:catalytic activity(GO:0003824);biological_process:trehalose biosynthetic process(GO:0005992)
TRIAE_CS42_7AS_TGACv1_569190_AA1809650	5393	115	0.83	101	0.61	117	0.73	460	3.34	563	3.3	529	3.91	291.702	1.86726	0.19136	9.75784	1.71e-22	2.52e-20	Ups	gi|357118282|ref|XP_003560885.1| PREDICTED: probable mannan synthase 3 isoform X1 [Brachypodium distachyon]<>gi|944083503|gb|KQK18855.1| hypothetical protein BRADI_1g45125 [Brachypodium distachyon]	K13680	_
TRIAE_CS42_7BL_TGACv1_577069_AA1865150	4061	3377	17.87	4326	19.39	4251	19.53	1258	6.74	1444	6.23	1104	6.01	2778.16	-1.91197	0.196062	-9.75187	1.81e-22	2.67e-20	Down	gi|194307645|gb|ACF42353.1| phytoene synthase 7B [Triticum aestivum]	K02291	biological_process:biosynthetic process(GO:0009058);molecular_function:transferase activity, transferring alkyl or aryl (other than methyl) groups(GO:0016765)
TRIAE_CS42_6AL_TGACv1_472318_AA1520770	9900	7	0.09	5	0.05	4	0.04	90	1.12	169	1.69	125	1.58	58.9418	3.76068	0.386248	9.73644	2.11e-22	3.09e-20	Ups	gi|326496825|dbj|BAJ98439.1| predicted protein [Hordeum vulgare subsp. vulgare]	K05387	molecular_function:extracellular-glutamate-gated ion channel activity(GO:0005234);biological_process:ion transport(GO:0006811);molecular_function:ionotropic glutamate receptor activity(GO:0004970);cellular_component:integral component of membrane(GO:0016021);biological_process:ionotropic glutamate receptor signaling pathway(GO:0035235);cellular_component:outer membrane-bounded periplasmic space(G…
TRIAE_CS42_5AL_TGACv1_375282_AA1219100	2679	87	0.51	90	0.45	113	0.57	529	3.13	536	2.55	796	4.78	331.507	2.28576	0.23482	9.73411	2.16e-22	3.15e-20	Ups	gi|357114933|ref|XP_003559248.1| PREDICTED: UDP-glucose 6-dehydrogenase 4 [Brachypodium distachyon]<>gi|944077756|gb|KQK13108.1| hypothetical protein BRADI_1g08120 [Brachypodium distachyon]	K00012	molecular_function:nucleotide binding(GO:0000166);molecular_function:oxidoreductase activity, acting on the CH-OH group of donors, NAD or NADP as acceptor(GO:0016616);molecular_function:NAD binding(GO:0051287);molecular_function:UDP-glucose 6-dehydrogenase activity(GO:0003979);cellular_component:cell wall(GO:0005618);cellular_component:nucleus(GO:0005634);cellular_component:cytosol(GO:0005829);bi…
TRIAE_CS42_7DL_TGACv1_605306_AA2005920	7277	108	1.48	94	1.09	70	0.83	907	12.56	474	5.29	887	12.48	396.681	2.66434	0.273823	9.73016	2.24e-22	3.27e-20	Ups	gi|1002291698|ref|XP_015650192.1| PREDICTED: external alternative NAD(P)H-ubiquinone oxidoreductase B2, mitochondrial isoform X2 [Oryza sativa Japonica Group]<>gi|125560105|gb|EAZ05553.1| hypothetical protein OsI_27768 [Oryza sativa Indica Group]<>gi|125602154|gb|EAZ41479.1| hypothetical protein OsJ_26003 [Oryza sativa Japonica Group]	K17871	molecular_function:flavin adenine dinucleotide binding(GO:0050660);molecular_function:oxidoreductase activity(GO:0016491);molecular_function:calcium ion binding(GO:0005509);biological_process:oxidation-reduction process(GO:0055114)
TRIAE_CS42_6BS_TGACv1_515239_AA1668520	889	299	13.83	217	8.5	183	7.35	41	1.92	59	2.23	61	2.9	150.465	-2.32099	0.238735	-9.72204	2.43e-22	3.53e-20	Down	gi|475610492|gb|EMT27753.1| hypothetical protein F775_32360 [Aegilops tauschii]	_	_
TRIAE_CS42_7AS_TGACv1_569249_AA1811310	1894	516	12.47	259	5.3	262	5.5	57	1.39	80	1.58	37	0.92	212.411	-2.70626	0.278706	-9.7101	2.73e-22	3.96e-20	Down	gi|326506004|dbj|BAJ91241.1| predicted protein [Hordeum vulgare subsp. vulgare]	_	molecular_function:ubiquitin-protein transferase activity(GO:0004842);cellular_component:ubiquitin ligase complex(GO:0000151);biological_process:protein ubiquitination(GO:0016567)
TRIAE_CS42_5DL_TGACv1_433750_AA1421160	2309	544	23.5	416	15.22	445	16.69	109	4.76	48	1.69	86	3.82	294.22	-2.64257	0.272187	-9.70865	2.77e-22	4e-20	Down	gi|475561501|gb|EMT13785.1| hypothetical protein F775_27600 [Aegilops tauschii]	_	_
TRIAE_CS42_3DL_TGACv1_252211_AA0888390	2949	935	28.38	1471	37.81	1751	46.13	188	5.77	407	10.07	238	7.43	897.296	-2.55413	0.263279	-9.70123	2.98e-22	4.29e-20	Down	gi|475622832|gb|EMT31984.1| hypothetical protein F775_32634 [Aegilops tauschii]	_	molecular_function:zinc ion binding(GO:0008270)
TRIAE_CS42_4AL_TGACv1_290498_AA0986060	1172	101	3.54	83	2.47	137	4.17	790	28.05	1150	32.91	552	19.92	427.271	2.50985	0.258801	9.69797	3.08e-22	4.41e-20	Ups	gi|326496286|dbj|BAJ94605.1| predicted protein [Hordeum vulgare subsp. vulgare]	_	_
TRIAE_CS42_4DL_TGACv1_343401_AA1134000	2789	968	17.18	1044	15.69	989	15.24	303	5.44	465	6.73	336	6.13	714.448	-1.72588	0.178017	-9.69502	3.17e-22	4.53e-20	Down	gi|326525186|dbj|BAK07863.1| predicted protein [Hordeum vulgare subsp. vulgare]	_	_
TRIAE_CS42_3DS_TGACv1_272232_AA0917390	5976	2058	12.05	1832	9.08	1877	9.54	638	3.78	921	4.4	605	3.64	1376.54	-1.69167	0.17459	-9.68938	3.35e-22	4.77e-20	Down	gi|326507712|dbj|BAJ86599.1| predicted protein [Hordeum vulgare subsp. vulgare]	_	_
TRIAE_CS42_1DS_TGACv1_080665_AA0251930	5755	87	1.5	78	1.14	86	1.29	492	8.58	588	8.27	375	6.65	262.744	2.15806	0.222764	9.68762	3.4e-22	4.84e-20	Ups	gi|326530574|dbj|BAJ97713.1| predicted protein [Hordeum vulgare subsp. vulgare]	_	biological_process:lipid metabolic process(GO:0006629);molecular_function:hydrolase activity, acting on ester bonds(GO:0016788)
TRIAE_CS42_3DS_TGACv1_272006_AA0913030	1348	21	1.14	36	1.66	29	1.37	195	10.73	286	12.69	227	12.7	120.315	2.58587	0.266988	9.68537	3.48e-22	4.93e-20	Ups		_	_
TRIAE_CS42_2DS_TGACv1_178143_AA0591800	7159	155	2.1	110	1.26	122	1.44	664	9.12	688	7.61	563	7.86	357.34	1.96409	0.202878	9.68117	3.63e-22	5.12e-20	Ups	gi|721610385|ref|XP_010235662.1| PREDICTED: uncharacterized protein LOC100843408 [Brachypodium distachyon]<>gi|944079919|gb|KQK15271.1| hypothetical protein BRADI_1g21560 [Brachypodium distachyon]	_	cellular_component:plasma membrane(GO:0005886)
TRIAE_CS42_1BS_TGACv1_051200_AA0178460	869	170	8.04	212	8.5	263	10.8	16	0.77	48	1.85	34	1.65	134.022	-2.88204	0.297765	-9.67892	3.71e-22	5.22e-20	Down	gi|336245582|gb|AEI28613.1| hypothetical protein [Triticum aestivum]	_	_
TRIAE_CS42_4BL_TGACv1_321078_AA1054880	1893	87	1.89	144	2.65	134	2.53	14	0.31	6	0.11	3	0.07	71.4417	-3.76991	0.389664	-9.67478	3.86e-22	5.42e-20	Down	gi|326490249|dbj|BAJ84788.1| predicted protein, partial [Hordeum vulgare subsp. vulgare]	_	molecular_function:transferase activity, transferring phosphorus-containing groups(GO:0016772)
TRIAE_CS42_1DS_TGACv1_082196_AA0264140	4284	9795	55.21	11568	55.23	11903	58.25	3538	20.18	3851	17.71	3473	20.13	7768.64	-1.87399	0.19401	-9.65922	4.49e-22	6.29e-20	Down	gi|475500199|gb|EMT04240.1| Glutamyl-tRNA reductase 1, chloroplastic [Aegilops tauschii]	K02492	molecular_function:NADP binding(GO:0050661);biological_process:protoporphyrinogen IX biosynthetic process(GO:0006782);biological_process:chlorophyll biosynthetic process(GO:0015995);cellular_component:chloroplast(GO:0009507);molecular_function:glutamyl-tRNA reductase activity(GO:0008883);biological_process:oxidation-reduction process(GO:0055114)
TRIAE_CS42_5AL_TGACv1_377317_AA1245860	4379	179	1.27	198	1.19	194	1.19	711	5.09	1978	11.42	1372	9.99	689.576	2.3738	0.245793	9.65774	4.56e-22	6.36e-20	Ups	gi|475530198|gb|EMT07873.1| Putative serine/threonine-protein kinase [Aegilops tauschii]	K04733	molecular_function:protein kinase activity(GO:0004672);molecular_function:nucleotide binding(GO:0000166);biological_process:protein phosphorylation(GO:0006468);molecular_function:ATP binding(GO:0005524);molecular_function:protein serine/threonine kinase activity(GO:0004674)
TRIAE_CS42_5BL_TGACv1_405859_AA1336620	1256	66	2.16	81	2.25	101	2.87	460	15.24	575	15.35	448	15.08	266.287	2.18305	0.22611	9.65482	4.69e-22	6.53e-20	Ups	gi|944054768|gb|KQJ90406.1| hypothetical protein BRADI_4g31330 [Brachypodium distachyon]	K14686	_
TRIAE_CS42_1BL_TGACv1_032058_AA0124840	3109	944	34.38	1205	37.17	1172	37.06	229	8.44	444	13.19	277	10.38	752.418	-2.07943	0.215436	-9.65221	4.81e-22	6.67e-20	Down	gi|473964879|gb|EMS51214.1| hypothetical protein TRIUR3_18172 [Triticum urartu]	_	_
TRIAE_CS42_3AL_TGACv1_194029_AA0624990	5885	2963	29.13	2314	19.27	2483	21.2	986	9.81	1064	8.53	863	8.73	1854.15	-1.67103	0.173166	-9.64989	4.92e-22	6.81e-20	Down	gi|474216494|gb|EMS59101.1| hypothetical protein TRIUR3_12121 [Triticum urartu]	_	_
TRIAE_CS42_5DL_TGACv1_434186_AA1431230	1142	446	16.06	929	28.33	783	24.48	132	4.81	88	2.58	138	5.11	456.358	-2.72909	0.283371	-9.6308	5.93e-22	8.17e-20	Down	gi|326522799|dbj|BAJ88445.1| predicted protein [Hordeum vulgare subsp. vulgare]	_	molecular_function:calcium ion binding(GO:0005509);cellular_component:plastid(GO:0009536)
TRIAE_CS42_1AL_TGACv1_003384_AA0049460	1095	59	2.41	108	3.74	72	2.55	499	20.62	713	23.75	445	18.69	288.819	2.37068	0.246264	9.62659	6.17e-22	8.49e-20	Ups	gi|474108890|gb|EMS55566.1| putative glutathione S-transferase GSTU6 [Triticum urartu]	K00799	_
TRIAE_CS42_4DL_TGACv1_342608_AA1117910	4285	150	0.92	121	0.63	117	0.63	584	3.64	710	3.57	517	3.28	340.095	1.87674	0.195021	9.62325	6.38e-22	8.74e-20	Ups	gi|475549928|gb|EMT11351.1| hypothetical protein F775_05608 [Aegilops tauschii]	_	_
TRIAE_CS42_5BL_TGACv1_406892_AA1351240	2610	2921	64.51	2314	43.28	2702	51.81	980	21.9	1201	21.63	985	22.37	1925.57	-1.59951	0.166244	-9.62148	6.49e-22	8.87e-20	Down	gi|210061125|gb|ACJ05643.1| ferritin 1A [Triticum aestivum]<>gi|210061131|gb|ACJ05646.1| ferritin 1A [Triticum aestivum]<>gi|210061139|gb|ACJ05650.1| ferritin 1C [Triticum aestivum]	K00522	biological_process:cellular iron ion homeostasis(GO:0006879);molecular_function:oxidoreductase activity(GO:0016491);molecular_function:ferric iron binding(GO:0008199);biological_process:iron ion transport(GO:0006826);biological_process:oxidation-reduction process(GO:0055114)
TRIAE_CS42_5AL_TGACv1_374706_AA1207030	1784	94	2.32	108	2.26	62	1.33	611	15.28	681	13.73	424	10.78	304.455	2.31741	0.240908	9.61948	6.62e-22	9.02e-20	Ups	gi|371925005|tpe|CBZ41168.1| TPA: NAC transcription factor, partial [Hordeum vulgare subsp. vulgare]	_	_
TRIAE_CS42_6BL_TGACv1_501692_AA1619980	1419	300	8.69	488	11.98	425	10.69	84	2.46	112	2.65	98	2.92	268.457	-2.27799	0.237169	-9.60492	7.62e-22	1.04e-19	Down	gi|326525961|dbj|BAJ93157.1| predicted protein [Hordeum vulgare subsp. vulgare]	_	_
TRIAE_CS42_3B_TGACv1_222610_AA0767750	996	351	14.49	243	8.5	144	5.16	33	1.38	38	1.28	50	2.12	150.526	-2.72277	0.283825	-9.59313	8.55e-22	1.16e-19	Down	gi|474268389|gb|EMS60775.1| E3 ubiquitin-protein ligase EL5 [Triticum urartu]	_	_
TRIAE_CS42_7DL_TGACv1_603208_AA1978380	1429	46	1.32	82	2	32	0.8	388	11.3	780	18.31	390	11.54	255.82	2.78117	0.289925	9.59273	8.58e-22	1.16e-19	Ups	gi|475591733|gb|EMT21869.1| hypothetical protein F775_15237 [Aegilops tauschii]	_	_
TRIAE_CS42_5DS_TGACv1_456573_AA1474320	1341	64	1.96	65	1.69	61	1.62	365	11.33	358	8.95	336	10.6	193.71	2.115	0.220506	9.59158	8.67e-22	1.17e-19	Ups	gi|326518052|dbj|BAK07278.1| predicted protein [Hordeum vulgare subsp. vulgare]	_	_
TRIAE_CS42_2DS_TGACv1_179267_AA0605750	4280	84	0.78	35	0.28	48	0.39	346	3.27	386	2.94	460	4.42	207.636	2.43855	0.255063	9.56058	1.17e-21	1.57e-19	Ups	gi|475447421|gb|EMT01593.1| Disease resistance protein RPM1 [Aegilops tauschii]	K13457	biological_process:defense response(GO:0006952);molecular_function:ADP binding(GO:0043531)
TRIAE_CS42_3B_TGACv1_228126_AA0825910	3340	24	0.21	21	0.15	23	0.17	143	1.25	235	1.65	296	2.62	111.385	2.80754	0.294117	9.54568	1.35e-21	1.81e-19	Ups	gi|669029549|emb|CDM83788.1| unnamed protein product [Triticum aestivum]	K14497	biological_process:protein dephosphorylation(GO:0006470);molecular_function:metal ion binding(GO:0046872);molecular_function:protein serine/threonine phosphatase activity(GO:0004722)
TRIAE_CS42_3B_TGACv1_221595_AA0745350	2649	7	0.12	6	0.09	6	0.09	176	2.99	137	1.88	102	1.76	66.5344	3.68574	0.387168	9.51974	1.74e-21	2.32e-19	Ups	gi|475536127|gb|EMT08868.1| Tellurite resistance protein tehA [Aegilops tauschii]	_	biological_process:transmembrane transport(GO:0055085);cellular_component:integral component of membrane(GO:0016021)
TRIAE_CS42_1DL_TGACv1_062549_AA0216290	3372	183	4.88	90	2.03	116	2.69	608	16.42	781	17	705	19.35	380.81	2.06856	0.217342	9.51753	1.77e-21	2.36e-19	Ups	gi|357146879|ref|XP_003574144.1| PREDICTED: calcium uniporter protein 2, mitochondrial-like [Brachypodium distachyon]<>gi|944061738|gb|KQJ97328.1| hypothetical protein BRADI_3g30110 [Brachypodium distachyon]	_	cellular_component:mitochondrion(GO:0005739)
TRIAE_CS42_7AL_TGACv1_557108_AA1776590	9728	102	1.88	104	1.62	114	1.82	436	8.13	623	9.36	476	9.01	285.562	1.89295	0.198983	9.51312	1.85e-21	2.46e-19	Ups	gi|326512066|dbj|BAJ96014.1| predicted protein [Hordeum vulgare subsp. vulgare]	_	molecular_function:aspartic-type endopeptidase activity(GO:0004190);biological_process:proteolysis(GO:0006508)
TRIAE_CS42_2BL_TGACv1_130745_AA0417240	4866	1254	18.8	1300	16.51	1185	15.42	467	7.09	594	7.26	522	8.05	921.047	-1.52135	0.159993	-9.50882	1.93e-21	2.55e-19	Down	gi|475606283|gb|EMT26359.1| Putative metal-nicotianamine transporter YSL6 [Aegilops tauschii]	_	biological_process:transmembrane transport(GO:0055085)
TRIAE_CS42_2BL_TGACv1_131608_AA0429780	5013	1910	22.63	1641	16.47	1590	16.35	690	8.27	699	6.75	670	8.16	1248.38	-1.57991	0.166226	-9.50462	2.01e-21	2.65e-19	Down	gi|326527077|dbj|BAK04480.1| predicted protein [Hordeum vulgare subsp. vulgare]	K05387	molecular_function:extracellular-glutamate-gated ion channel activity(GO:0005234);biological_process:ion transport(GO:0006811);molecular_function:ionotropic glutamate receptor activity(GO:0004970);biological_process:G-protein coupled receptor signaling pathway(GO:0007186);cellular_component:integral component of membrane(GO:0016021);biological_process:ionotropic glutamate receptor signaling pathw…
TRIAE_CS42_3DL_TGACv1_250962_AA0875520	2795	98	1.64	80	1.13	111	1.61	507	8.58	1185	16.16	543	9.34	376.238	2.48032	0.261252	9.49397	2.22e-21	2.93e-19	Ups	gi|475404229|gb|EMT00830.1| Peptide transporter PTR2 [Aegilops tauschii]	K14638	biological_process:response to nematode(GO:0009624);biological_process:transport(GO:0006810);cellular_component:plasma membrane(GO:0005886);molecular_function:transporter activity(GO:0005215)
TRIAE_CS42_7DS_TGACv1_622664_AA2043530	1472	842	25.29	993	25.26	1002	26.13	313	9.52	345	8.45	262	8.09	661.335	-1.88092	0.198187	-9.49068	2.3e-21	3.01e-19	Down	gi|359952796|gb|AEV91188.1| MYB-related protein [Triticum aestivum]	_	biological_process:response to organic substance(GO:0010033);molecular_function:binding(GO:0005488)
TRIAE_CS42_5AL_TGACv1_377085_AA1243950	3244	55	1.1	32	0.54	20	0.35	240	4.85	482	7.84	269	5.52	163.304	2.73498	0.28837	9.4843	2.44e-21	3.19e-19	Ups	gi|474117402|gb|EMS55925.1| Protein spinster [Triticum urartu]	_	biological_process:single-organism process(GO:0044699)
TRIAE_CS42_3DL_TGACv1_252159_AA0888020	2200	26	0.6	29	0.57	36	0.72	321	7.51	218	4.11	278	6.61	141.158	2.71918	0.286921	9.47711	2.61e-21	3.41e-19	Ups	gi|475587351|gb|EMT20527.1| hypothetical protein F775_08526 [Aegilops tauschii]	_	_
TRIAE_CS42_2AL_TGACv1_094440_AA0297580	4374	37	0.23	23	0.12	43	0.24	219	1.4	268	1.38	281	1.83	133.008	2.46827	0.260592	9.47177	2.75e-21	3.58e-19	Ups	gi|326509965|dbj|BAJ87199.1| predicted protein [Hordeum vulgare subsp. vulgare]	_	cellular_component:integral component of membrane(GO:0016021);biological_process:transmembrane transport(GO:0055085);molecular_function:transmembrane transporter activity(GO:0022857)
TRIAE_CS42_6BL_TGACv1_502081_AA1622900	1566	95	2.92	81	2.11	58	1.55	430	13.38	636	15.95	358	11.32	252.41	2.21725	0.234123	9.47043	2.79e-21	3.62e-19	Ups	gi|326492239|dbj|BAK01903.1| predicted protein [Hordeum vulgare subsp. vulgare]	_	_
TRIAE_CS42_1AL_TGACv1_001652_AA0033600	4475	5340	72.95	4668	54.01	5479	64.98	1875	25.92	1923	21.43	2081	29.24	3727.24	-1.6613	0.175518	-9.46509	2.93e-21	3.79e-19	Down	gi|478346683|gb|AGI97001.1| sulfite reductase [Triticum turgidum subsp. durum]	K00392	molecular_function:heme binding(GO:0020037);molecular_function:sulfite reductase (ferredoxin) activity(GO:0050311);molecular_function:4 iron, 4 sulfur cluster binding(GO:0051539);biological_process:oxidation-reduction process(GO:0055114)
TRIAE_CS42_U_TGACv1_641362_AA2093080	3695	114	2.27	157	2.65	140	2.42	1427	28.8	1015	16.51	727	14.91	559.858	2.5395	0.268635	9.45335	3.28e-21	4.23e-19	Ups	gi|326493832|dbj|BAJ85378.1| predicted protein [Hordeum vulgare subsp. vulgare]	_	molecular_function:hydrolase activity, hydrolyzing O-glycosyl compounds(GO:0004553);biological_process:carbohydrate metabolic process(GO:0005975);cellular_component:anchored component of plasma membrane(GO:0046658)
TRIAE_CS42_6DS_TGACv1_544166_AA1746970	2710	340	10.56	267	7.02	191	5.15	1281	40.27	1530	38.76	1064	33.99	721.209	1.9391	0.20522	9.44886	3.43e-21	4.41e-19	Ups	gi|475610656|gb|EMT27808.1| hypothetical protein F775_32399 [Aegilops tauschii]	_	molecular_function:chaperone binding(GO:0051087);biological_process:positive regulation of ATPase activity(GO:0032781);molecular_function:ATPase activator activity(GO:0001671);biological_process:response to stress(GO:0006950)
TRIAE_CS42_1AL_TGACv1_004824_AA0054220	4497	4070	43.52	4906	44.43	5164	47.93	1308	14.15	1997	17.42	1257	13.82	3287.31	-1.90771	0.201963	-9.44585	3.53e-21	4.52e-19	Down	gi|695062742|ref|XP_009419852.1| PREDICTED: probable 1-deoxy-D-xylulose-5-phosphate synthase, chloroplastic [Musa acuminata subsp. malaccensis]	K01662	_
TRIAE_CS42_5AL_TGACv1_374903_AA1211440	658	366	22.87	290	15.35	323	17.52	70	4.43	22	1.12	35	2.25	199.215	-2.96356	0.314504	-9.42296	4.39e-21	5.61e-19	Down	gi|475561501|gb|EMT13785.1| hypothetical protein F775_27600 [Aegilops tauschii]	_	_
TRIAE_CS42_4DL_TGACv1_344084_AA1143450	5272	379	3.61	547	4.41	411	3.4	114	1.1	140	1.09	139	1.36	304.706	-2.01378	0.214126	-9.40465	5.22e-21	6.66e-19	Down	gi|721624856|ref|XP_010229068.1| PREDICTED: transmembrane protein 131 [Brachypodium distachyon]<>gi|944087886|gb|KQK23238.1| hypothetical protein BRADI_1g72160 [Brachypodium distachyon]	_	cellular_component:plastid(GO:0009536);cellular_component:membrane(GO:0016020)
TRIAE_CS42_3B_TGACv1_222439_AA0764570	5148	1964	14.25	2220	13.64	2223	14	415	3.05	878	5.2	410	3.06	1428.77	-2.17466	0.231245	-9.40413	5.25e-21	6.67e-19	Down	gi|166798219|gb|ABY89661.1| RING-finger domain containing protein [Triticum aestivum]<>gi|669030666|emb|CDM85269.1| unnamed protein product [Triticum aestivum]	_	molecular_function:zinc ion binding(GO:0008270)
TRIAE_CS42_1AL_TGACv1_001225_AA0027290	2635	33	0.56	30	0.43	37	0.55	177	3.05	556	7.72	315	5.52	168.445	2.83625	0.301715	9.40044	5.43e-21	6.89e-19	Ups	gi|475442457|gb|EMT01474.1| Universal stress protein A-like protein [Aegilops tauschii]	_	biological_process:response to cold(GO:0009409);biological_process:response to stress(GO:0006950)
TRIAE_CS42_2DL_TGACv1_162013_AA0561490	4300	141	3.41	123	2.52	93	1.95	478	11.69	632	12.45	498	12.37	303.036	1.82561	0.194245	9.39854	5.53e-21	7e-19	Ups	gi|310723069|gb|ADP09024.1| protein serine/threonine kinase [Triticum aestivum]	K13430	biological_process:protein phosphorylation(GO:0006468);molecular_function:ATP binding(GO:0005524);molecular_function:protein serine/threonine kinase activity(GO:0004674)
TRIAE_CS42_5DL_TGACv1_432944_AA1395510	6970	48	0.6	28	0.3	20	0.22	286	3.64	249	2.55	248	3.21	135.255	2.61447	0.278534	9.38652	6.2e-21	7.82e-19	Ups	gi|326526859|dbj|BAK00818.1| predicted protein [Hordeum vulgare subsp. vulgare]	_	molecular_function:extracellular-glutamate-gated ion channel activity(GO:0005234);biological_process:ion transport(GO:0006811);molecular_function:ionotropic glutamate receptor activity(GO:0004970);cellular_component:integral component of membrane(GO:0016021);biological_process:ionotropic glutamate receptor signaling pathway(GO:0035235);cellular_component:outer membrane-bounded periplasmic space(G…
TRIAE_CS42_5BL_TGACv1_406234_AA1342560	2850	189	5.91	250	6.62	335	9.09	28	0.89	66	1.68	33	1.06	162.802	-2.7819	0.296734	-9.37506	6.91e-21	8.7e-19	Down	gi|326495754|dbj|BAJ85973.1| predicted protein [Hordeum vulgare subsp. vulgare]	_	_
TRIAE_CS42_4BL_TGACv1_321969_AA1067320	809	4	0.2	8	0.34	7	0.31	79	4.06	412	17.08	151	7.89	93.7297	3.99424	0.426092	9.37413	6.98e-21	8.75e-19	Ups	gi|474174891|gb|EMS57741.1| hypothetical protein TRIUR3_24152 [Triticum urartu]	K13993	_
TRIAE_CS42_4BL_TGACv1_321995_AA1067560	5499	545	3.51	729	3.98	624	3.49	172	1.12	256	1.35	189	1.25	441.096	-1.89064	0.201745	-9.37146	7.15e-21	8.95e-19	Down	gi|721624856|ref|XP_010229068.1| PREDICTED: transmembrane protein 131 [Brachypodium distachyon]<>gi|944087886|gb|KQK23238.1| hypothetical protein BRADI_1g72160 [Brachypodium distachyon]	_	cellular_component:plastid(GO:0009536);cellular_component:membrane(GO:0016020)
TRIAE_CS42_1BL_TGACv1_030714_AA0098810	1375	148	4.43	117	2.96	72	1.87	7	0.21	16	0.39	3	0.09	64.5599	-3.5587	0.37979	-9.3702	7.24e-21	9.03e-19	Down	gi|475514270|gb|EMT05704.1| Putative WRKY transcription factor 41 [Aegilops tauschii]	_	_
TRIAE_CS42_3DL_TGACv1_251869_AA0885570	4140	61	0.98	54	0.73	59	0.82	310	5.03	335	4.38	298	4.91	172.798	2.07027	0.220975	9.36878	7.34e-21	9.13e-19	Ups	gi|326503482|dbj|BAJ86247.1| predicted protein [Hordeum vulgare subsp. vulgare]<>gi|326526273|dbj|BAJ97153.1| predicted protein [Hordeum vulgare subsp. vulgare]	_	_
TRIAE_CS42_5DL_TGACv1_434312_AA1433620	3460	203	1.89	232	1.83	97	0.79	896	8.46	1530	11.64	1030	9.88	602.56	2.29539	0.24513	9.36394	7.68e-21	9.53e-19	Ups	gi|220675402|emb|CAS02288.1| phosphate transporter [Hordeum vulgare subsp. vulgare]	K08176	biological_process:phosphate ion transport(GO:0006817);cellular_component:integral component of membrane(GO:0016021);molecular_function:inorganic phosphate transmembrane transporter activity(GO:0005315);biological_process:transmembrane transport(GO:0055085)
TRIAE_CS42_2DL_TGACv1_159551_AA0539660	3135	100	1.33	101	1.14	31	0.36	499	6.71	1014	10.98	612	8.36	350.689	2.71811	0.290463	9.35785	8.14e-21	1.01e-18	Ups	gi|326527783|dbj|BAJ88964.1| predicted protein [Hordeum vulgare subsp. vulgare]	_	cellular_component:membrane(GO:0016020);cellular_component:cytoplasmic membrane-bounded vesicle(GO:0016023);cellular_component:Golgi transport complex(GO:0017119);molecular_function:calcium ion binding(GO:0005509)
TRIAE_CS42_6BL_TGACv1_501473_AA1617950	6135	187	2.7	217	2.65	197	2.47	48	0.7	54	0.63	46	0.68	132.712	-2.23732	0.239101	-9.3572	8.19e-21	1.01e-18	Down	gi|326510197|dbj|BAJ87315.1| predicted protein [Hordeum vulgare subsp. vulgare]	K10268	_
TRIAE_CS42_4DS_TGACv1_361719_AA1172020	2129	602	5.7	286	2.29	234	1.92	2228	21.34	3015	23.27	2095	20.39	1286.51	2.33148	0.249554	9.34257	9.4e-21	1.16e-18	Ups	gi|960487589|ref|XP_014758377.1| PREDICTED: cell number regulator 13-like [Brachypodium distachyon]<>gi|944051671|gb|KQJ87309.1| hypothetical protein BRADI_4g10290 [Brachypodium distachyon]	_	_
TRIAE_CS42_6BL_TGACv1_501926_AA1621580	3859	162	2.8	114	1.67	112	1.68	457	8	800	11.28	616	10.96	344.686	1.9028	0.203678	9.34221	9.43e-21	1.16e-18	Ups	gi|326500772|dbj|BAJ95052.1| predicted protein [Hordeum vulgare subsp. vulgare]	_	molecular_function:cellulase activity(GO:0008810);biological_process:cellulose catabolic process(GO:0030245);cellular_component:cytoplasmic membrane-bounded vesicle(GO:0016023);cellular_component:extracellular region(GO:0005576)
TRIAE_CS42_4AL_TGACv1_292322_AA0998430	837	19	1.05	17	0.8	15	0.72	244	13.69	169	7.64	162	9.23	96.9832	2.99084	0.320647	9.32751	1.08e-20	1.33e-18	Ups	gi|474391712|gb|EMS65382.1| hypothetical protein TRIUR3_05744 [Triticum urartu]	_	_
TRIAE_CS42_3AL_TGACv1_194505_AA0634480	995	1709	70.63	2525	88.38	2269	81.41	634	26.52	563	18.98	392	16.66	1444.15	-2.23718	0.239922	-9.32462	1.11e-20	1.36e-18	Down	gi|669031455|emb|CDM86445.1| unnamed protein product [Triticum aestivum]	K13448	molecular_function:calcium ion binding(GO:0005509)
TRIAE_CS42_7BL_TGACv1_580031_AA1911580	629	79	5.16	109	6.04	81	4.6	619	40.96	443	23.62	720	48.41	319.151	2.34046	0.251219	9.31643	1.2e-20	1.47e-18	Ups	gi|475624758|gb|EMT32741.1| hypothetical protein F775_28834 [Aegilops tauschii]	_	_
TRIAE_CS42_4AS_TGACv1_307652_AA1022380	6296	259	5.03	230	3.79	117	1.97	1585	31.17	1583	25.09	970	19.39	730.988	2.39267	0.256904	9.31346	1.24e-20	1.5e-18	Ups	gi|942473023|gb|ALL26328.1| 4A hexose transporter [Triticum aestivum]	_	_
TRIAE_CS42_7BS_TGACv1_592650_AA1942300	4472	339	5.49	258	3.54	241	3.39	52	0.85	105	1.39	65	1.08	184.831	-2.15159	0.231334	-9.30079	1.39e-20	1.69e-18	Down	gi|357124782|ref|XP_003564076.1| PREDICTED: uncharacterized protein At1g04910-like isoform X1 [Brachypodium distachyon]<>gi|944083598|gb|KQK18950.1| hypothetical protein BRADI_1g45647 [Brachypodium distachyon]<>gi|944083603|gb|KQK18955.1| hypothetical protein BRADI_1g45647 [Brachypodium distachyon]<>gi|944083605|gb|KQK18957.1| hypothetical protein BRADI_1g45647 [Brachypodium distachyon]	_	_
TRIAE_CS42_4AS_TGACv1_308952_AA1030050	4076	134	0.56	91	0.32	121	0.44	854	3.63	812	2.78	511	2.2	391.212	2.274	0.244533	9.29936	1.41e-20	1.71e-18	Ups	gi|326505764|dbj|BAJ95553.1| predicted protein [Hordeum vulgare subsp. vulgare]	K19366	biological_process:response to stress(GO:0006950);biological_process:response to abiotic stimulus(GO:0009628)
TRIAE_CS42_2DL_TGACv1_158343_AA0516110	1165	38	1.73	33	1.27	24	0.95	171	7.89	424	15.77	250	11.72	139.211	2.65896	0.285993	9.29727	1.44e-20	1.74e-18	Ups	gi|475611108|gb|EMT27978.1| hypothetical protein F775_17443 [Aegilops tauschii]	_	biological_process:metal ion transport(GO:0030001);molecular_function:metal ion binding(GO:0046872)
TRIAE_CS42_4AL_TGACv1_288724_AA0956430	2264	168	3.05	232	3.57	230	3.63	40	0.74	38	0.56	51	0.95	136.083	-2.47146	0.265961	-9.29255	1.51e-20	1.81e-18	Down	gi|475618916|gb|EMT30592.1| hypothetical protein F775_12885 [Aegilops tauschii]	_	cellular_component:cytoplasmic membrane-bounded vesicle(GO:0016023)
TRIAE_CS42_3DL_TGACv1_251753_AA0884560	6388	28	0.43	27	0.35	31	0.41	591	9.16	194	2.42	381	6	197.992	3.21581	0.346813	9.27246	1.82e-20	2.18e-18	Ups	gi|669029502|emb|CDM83724.1| unnamed protein product [Triticum aestivum]	K14664	biological_process:metabolic process(GO:0008152);molecular_function:hydrolase activity(GO:0016787);biological_process:regulation of systemic acquired resistance(GO:0010112)
TRIAE_CS42_U_TGACv1_661959_AA2152860	3130	308	4.22	175	2.03	135	1.61	1099	15.24	1094	12.23	1394	19.64	647.427	2.18484	0.235642	9.27189	1.83e-20	2.19e-18	Ups	gi|357130696|ref|XP_003566983.1| PREDICTED: callose synthase 12-like [Brachypodium distachyon]<>gi|944073655|gb|KQK09139.1| hypothetical protein BRADI_2g46250 [Brachypodium distachyon]	K11000	biological_process:(1->3)-beta-D-glucan biosynthetic process(GO:0006075);molecular_function:1,3-beta-D-glucan synthase activity(GO:0003843);cellular_component:1,3-beta-D-glucan synthase complex(GO:0000148)
TRIAE_CS42_6AL_TGACv1_472053_AA1517260	1763	25	0.58	35	0.69	28	0.57	192	4.53	392	7.46	202	4.85	130.472	2.65895	0.287324	9.25419	2.16e-20	2.57e-18	Ups		_	_
TRIAE_CS42_7BL_TGACv1_577522_AA1877690	915	901	19.98	1740	32.69	1677	32.29	345	7.74	307	5.55	283	6.46	946.623	-2.40079	0.259493	-9.25183	2.21e-20	2.63e-18	Down	gi|475589515|gb|EMT21184.1| Ferredoxin, chloroplastic [Aegilops tauschii]	K02639	molecular_function:metal ion binding(GO:0046872);molecular_function:electron carrier activity(GO:0009055);molecular_function:2 iron, 2 sulfur cluster binding(GO:0051537);biological_process:electron transport chain(GO:0022900);molecular_function:iron-sulfur cluster binding(GO:0051536)
TRIAE_CS42_7AL_TGACv1_559622_AA1800320	3957	102	2.07	41	0.71	45	0.79	492	10.12	751	12.45	363	7.59	270.139	2.64629	0.286069	9.25052	2.23e-20	2.65e-18	Ups	gi|474417997|gb|EMS67352.1| putative protein phosphatase 2C 59 [Triticum urartu]	K17506	biological_process:protein dephosphorylation(GO:0006470);molecular_function:metal ion binding(GO:0046872);molecular_function:protein serine/threonine phosphatase activity(GO:0004722)
TRIAE_CS42_7AL_TGACv1_557075_AA1776080	5951	79	0.35	44	0.17	23	0.09	291	1.32	787	2.87	446	2.05	245.222	2.86198	0.309395	9.25024	2.24e-20	2.65e-18	Ups	gi|475528839|gb|EMT07685.1| Putative disease resistance protein [Aegilops tauschii]	_	biological_process:defense response(GO:0006952);molecular_function:ADP binding(GO:0043531)
TRIAE_CS42_6BS_TGACv1_513174_AA1632970	1648	624	15.57	1059	22.38	943	20.43	234	5.91	195	3.97	210	5.39	584.171	-2.24618	0.242871	-9.24844	2.28e-20	2.69e-18	Down	gi|326492628|dbj|BAJ90170.1| predicted protein [Hordeum vulgare subsp. vulgare]<>gi|326532402|dbj|BAK05130.1| predicted protein [Hordeum vulgare subsp. vulgare]	K06443	biological_process:carotenoid biosynthetic process(GO:0016117);molecular_function:lycopene beta cyclase activity(GO:0045436);biological_process:carotene biosynthetic process(GO:0016120);molecular_function:oxidoreductase activity, acting on paired donors, with incorporation or reduction of molecular oxygen(GO:0016705)
TRIAE_CS42_7AS_TGACv1_572581_AA1852260	2706	374	6.48	264	3.87	250	3.76	1126	19.73	1281	18.09	1120	19.94	686.947	1.66556	0.180347	9.23526	2.58e-20	3.03e-18	Ups	gi|474085248|gb|EMS54649.1| Disease resistance protein RGA2 [Triticum urartu]	_	_
TRIAE_CS42_7BL_TGACv1_577605_AA1879380	8215	105	1.71	77	1.06	115	1.63	704	11.62	645	8.58	472	7.92	329.189	2.23466	0.242232	9.22528	2.83e-20	3.32e-18	Ups	gi|326506074|dbj|BAJ91276.1| predicted protein [Hordeum vulgare subsp. vulgare]<>gi|326507914|dbj|BAJ86700.1| predicted protein [Hordeum vulgare subsp. vulgare]	_	biological_process:transport(GO:0006810);cellular_component:membrane(GO:0016020);molecular_function:transporter activity(GO:0005215)
TRIAE_CS42_5AL_TGACv1_374439_AA1200210	2815	2139	32.66	1474	19.06	1263	16.74	412	6.37	652	8.12	340	5.34	1089.28	-2.02836	0.219931	-9.22271	2.9e-20	3.39e-18	Down	gi|326512142|dbj|BAJ96052.1| predicted protein [Hordeum vulgare subsp. vulgare]<>gi|326516118|dbj|BAJ88082.1| predicted protein [Hordeum vulgare subsp. vulgare]	K01102	biological_process:protein dephosphorylation(GO:0006470);molecular_function:metal ion binding(GO:0046872);molecular_function:protein serine/threonine phosphatase activity(GO:0004722)
TRIAE_CS42_7DL_TGACv1_602925_AA1972050	3375	3206	36.9	2918	28.44	2618	26.16	1246	14.51	1338	12.56	1192	14.11	2162.2	-1.47708	0.160208	-9.2198	2.98e-20	3.48e-18	Down	gi|473782196|gb|EMS46133.1| RNA polymerase sigma factor rpoD [Triticum urartu]	K03086	molecular_function:sequence-specific DNA binding transcription factor activity(GO:0003700);molecular_function:DNA binding(GO:0003677);biological_process:DNA-templated transcription, initiation(GO:0006352);molecular_function:sigma factor activity(GO:0016987);biological_process:regulation of transcription, DNA-templated(GO:0006355)
TRIAE_CS42_3B_TGACv1_222670_AA0768760	9785	230	2.72	147	1.47	229	2.35	1336	15.98	1178	11.36	943	11.46	633.021	2.14687	0.23295	9.21603	3.08e-20	3.59e-18	Ups	gi|475625996|gb|EMT33156.1| hypothetical protein F775_10492 [Aegilops tauschii]	K15889	cellular_component:membrane(GO:0016020);molecular_function:prenylcysteine methylesterase activity(GO:0010296);biological_process:metabolic process(GO:0008152);cellular_component:plastid(GO:0009536)
TRIAE_CS42_1DL_TGACv1_062183_AA0210110	5937	44	0.37	42	0.3	23	0.17	249	2.12	300	2.05	214	1.85	133.237	2.39955	0.260527	9.21038	3.25e-20	3.78e-18	Ups	gi|326532208|dbj|BAK01480.1| predicted protein [Hordeum vulgare subsp. vulgare]	_	molecular_function:protein kinase activity(GO:0004672);biological_process:protein phosphorylation(GO:0006468);molecular_function:ATP binding(GO:0005524)
TRIAE_CS42_3AS_TGACv1_210809_AA0679520	1076	131	5.01	226	7.32	254	8.43	1943	75.15	1298	40.46	1468	57.7	832.093	2.51728	0.273665	9.19841	3.63e-20	4.21e-18	Ups	gi|669027430|emb|CDM80786.1| unnamed protein product [Triticum aestivum]<>gi|669029948|emb|CDM84310.1| unnamed protein product [Triticum aestivum]<>gi|670021207|emb|CDJ26284.1| unnamed protein product [Triticum aestivum]	K13993	_
TRIAE_CS42_5BL_TGACv1_404513_AA1302650	1428	109	3.36	80	2.09	97	2.6	476	14.86	537	13.51	402	12.75	263.483	1.94976	0.212268	9.18538	4.1e-20	4.74e-18	Ups	gi|475605554|gb|EMT26121.1| hypothetical protein F775_15941 [Aegilops tauschii]	K12873	_
TRIAE_CS42_3AL_TGACv1_198708_AA0669110	2892	54	0.54	77	0.66	91	0.79	361	3.67	542	4.44	433	4.47	238.132	2.17154	0.236465	9.18336	4.18e-20	4.82e-18	Ups	gi|474429745|gb|EMS67932.1| hypothetical protein TRIUR3_02312 [Triticum urartu]	_	_
TRIAE_CS42_3AL_TGACv1_196979_AA0664090	3511	16	0.14	15	0.11	12	0.09	126	1.08	147	1.02	193	1.68	77.0788	2.91169	0.317184	9.1798	4.32e-20	4.97e-18	Ups	gi|669029549|emb|CDM83788.1| unnamed protein product [Triticum aestivum]	K14497	molecular_function:phosphoprotein phosphatase activity(GO:0004721);biological_process:protein dephosphorylation(GO:0006470);molecular_function:metal ion binding(GO:0046872);molecular_function:protein serine/threonine phosphatase activity(GO:0004722)
TRIAE_CS42_6AL_TGACv1_471306_AA1506720	933	220	10.81	353	14.69	249	10.62	30	1.49	78	3.13	58	2.93	175.58	-2.5137	0.273854	-9.17897	4.35e-20	5e-18	Down	gi|474350687|gb|EMS62989.1| hypothetical protein TRIUR3_17211 [Triticum urartu]	_	_
TRIAE_CS42_7BL_TGACv1_579335_AA1906480	2464	367	8.17	191	3.6	119	2.3	1756	39.55	1872	33.98	1319	30.18	860.965	2.48251	0.270583	9.17468	4.53e-20	5.19e-18	Ups	gi|357135623|ref|XP_003569408.1| PREDICTED: cytochrome P450 72A13-like [Brachypodium distachyon]<>gi|944073367|gb|KQK08851.1| hypothetical protein BRADI_2g44320 [Brachypodium distachyon]	_	biological_process:brassinosteroid metabolic process(GO:0016131);molecular_function:electron carrier activity(GO:0009055);molecular_function:monooxygenase activity(GO:0004497);molecular_function:iron ion binding(GO:0005506);biological_process:unidimensional cell growth(GO:0009826);molecular_function:heme binding(GO:0020037);molecular_function:oxidoreductase activity, acting on paired donors, with…
TRIAE_CS42_2BL_TGACv1_129612_AA0390510	1429	635	19.5	647	16.83	779	20.77	150	4.66	226	5.66	87	2.75	449.17	-2.36706	0.258042	-9.17315	4.59e-20	5.25e-18	Down	gi|475520962|gb|EMT06554.1| Group XV phospholipase A2 [Aegilops tauschii]	_	_
TRIAE_CS42_1DL_TGACv1_061096_AA0185030	2876	56	1.32	57	1.14	75	1.54	334	7.97	579	11.14	322	7.81	215.62	2.28082	0.248937	9.16223	5.08e-20	5.79e-18	Ups	gi|594707843|gb|AHM24949.1| HSP40, partial [Triticum aestivum]	K09510	_
TRIAE_CS42_5BL_TGACv1_406363_AA1344530	3374	1770	21.57	1879	19.4	1804	19.09	573	7.07	931	9.25	743	9.31	1332.77	-1.57178	0.171697	-9.1544	5.47e-20	6.21e-18	Down	gi|326495508|dbj|BAJ85850.1| predicted protein [Hordeum vulgare subsp. vulgare]	_	_
TRIAE_CS42_3B_TGACv1_221596_AA0745450	3042	424	2.29	305	1.4	281	1.32	1359	7.43	1526	6.72	1215	6.75	795.122	1.69594	0.18553	9.14105	6.18e-20	7.01e-18	Ups	gi|300681557|emb|CBH32655.1| sarcoplasmic reticulum histidine-rich calcium-binding protein precursor, putative, expressed [Triticum aestivum]	_	_
TRIAE_CS42_U_TGACv1_646581_AA2146730	3504	749	9.82	565	6.27	566	6.44	211	2.8	258	2.76	264	3.56	451.555	-1.62109	0.177481	-9.1339	6.61e-20	7.47e-18	Down	gi|475608831|gb|EMT27166.1| Mitogen-activated protein kinase kinase 1 [Aegilops tauschii]	_	_
TRIAE_CS42_2BL_TGACv1_131725_AA0431230	4852	153	2.37	113	1.48	110	1.48	547	8.59	833	10.54	490	7.82	343.777	1.94547	0.213244	9.12323	7.29e-20	8.23e-18	Ups	gi|695013028|ref|XP_009393289.1| PREDICTED: probable UDP-arabinose 4-epimerase 2 isoform X1 [Musa acuminata subsp. malaccensis]	K12448	biological_process:cellular metabolic process(GO:0044237);molecular_function:coenzyme binding(GO:0050662);molecular_function:nucleotide binding(GO:0000166);molecular_function:UDP-glucose 4-epimerase activity(GO:0003978);biological_process:galactose metabolic process(GO:0006012)
TRIAE_CS42_3AL_TGACv1_194089_AA0626100	2445	2477	21.23	1467	10.65	1450	10.79	511	4.43	292	2.04	342	3.02	1151.42	-2.36148	0.258925	-9.12034	7.49e-20	8.43e-18	Down	gi|326494082|dbj|BAJ85503.1| predicted protein [Hordeum vulgare subsp. vulgare]	_	cellular_component:plasma membrane(GO:0005886);cellular_component:chloroplast(GO:0009507)
TRIAE_CS42_7BS_TGACv1_592828_AA1944800	3023	357	7.86	303	5.65	313	5.99	1539	34.31	1691	30.38	1118	25.32	828.063	1.81712	0.199342	9.11556	7.83e-20	8.79e-18	Ups	gi|549823009|gb|AGX45478.1| monodehydroasorbate reductase [Triticum aestivum]	K08232	molecular_function:flavin adenine dinucleotide binding(GO:0050660);molecular_function:oxidoreductase activity(GO:0016491);biological_process:oxidation-reduction process(GO:0055114)
TRIAE_CS42_1BL_TGACv1_033888_AA0142510	1983	24	0.53	18	0.34	20	0.38	146	3.27	178	3.21	187	4.26	87.1955	2.58701	0.283834	9.1145	7.9e-20	8.85e-18	Ups	gi|475616548|gb|EMT29803.1| Putative mitochondrial chaperone BCS1-B [Aegilops tauschii]	K08900	_
TRIAE_CS42_2BL_TGACv1_129484_AA0385640	3118	1144	15.09	531	5.93	885	10.13	226	3.02	199	2.14	175	2.37	556.739	-2.2679	0.248908	-9.1114	8.13e-20	9.09e-18	Down	gi|326495570|dbj|BAJ85881.1| predicted protein [Hordeum vulgare subsp. vulgare]<>gi|326496202|dbj|BAJ90722.1| predicted protein [Hordeum vulgare subsp. vulgare]<>gi|326505426|dbj|BAJ95384.1| predicted protein [Hordeum vulgare subsp. vulgare]	K09286	_
TRIAE_CS42_1BS_TGACv1_050900_AA0176540	704	350	20.44	247	12.22	494	25.05	25	1.48	89	4.24	62	3.72	227.692	-2.79813	0.3083	-9.076	1.13e-19	1.26e-17	Down	gi|326496003|dbj|BAJ90623.1| predicted protein [Hordeum vulgare subsp. vulgare]	_	_
TRIAE_CS42_2BS_TGACv1_145920_AA0449360	2655	117	2.85	50	1.03	29	0.61	415	10.24	813	16.16	590	14.79	299.587	2.73835	0.301829	9.07252	1.16e-19	1.29e-17	Ups	gi|474147743|gb|EMS56851.1| Cysteine-rich receptor-like protein kinase 10 [Triticum urartu]	_	molecular_function:protein kinase activity(GO:0004672);molecular_function:nucleotide binding(GO:0000166)
TRIAE_CS42_4BS_TGACv1_328896_AA1095150	5992	73	0.77	47	0.42	42	0.39	243	2.6	573	4.94	346	3.76	197.339	2.39592	0.264388	9.06212	1.28e-19	1.42e-17	Ups	gi|326533392|dbj|BAJ93668.1| predicted protein [Hordeum vulgare subsp. vulgare]	_	biological_process:defense response(GO:0006952);molecular_function:ADP binding(GO:0043531)
TRIAE_CS42_1BL_TGACv1_030731_AA0099330	2719	210	5.9	277	6.59	286	6.98	45	1.28	84	1.93	41	1.19	168.053	-2.40065	0.26501	-9.05871	1.32e-19	1.46e-17	Down	gi|475530770|gb|EMT07953.1| hypothetical protein F775_21580 [Aegilops tauschii]	_	_
TRIAE_CS42_6BL_TGACv1_500579_AA1606630	1354	139	4.56	148	4.11	142	4.04	14	0.46	39	1.04	22	0.74	89.6837	-2.67612	0.295665	-9.05119	1.41e-19	1.56e-17	Down	gi|475511251|gb|EMT05375.1| hypothetical protein F775_32175 [Aegilops tauschii]	_	_
TRIAE_CS42_5DL_TGACv1_436950_AA1464170	4765	262	7.37	328	7.82	444	10.85	67	1.91	96	2.2	86	2.49	229.508	-2.28433	0.252387	-9.05089	1.42e-19	1.56e-17	Down	gi|75217546|sp|Q56VS4.1|FAD3C_HELAN RecName: Full=sn-2 acyl-lipid omega-3 desaturase (ferredoxin), chloroplastic; AltName: Full=Omega-3 fatty acid desaturase 7, chloroplastic; Short=HaFAD7; Flags: Precursor<>gi|32306982|gb|AAP78965.1| omega-3 fatty acid desaturase [Helianthus annuus]	K10257	biological_process:lipid metabolic process(GO:0006629);biological_process:response to abiotic stimulus(GO:0009628);cellular_component:intracellular membrane-bounded organelle(GO:0043231);cellular_component:cytoplasmic part(GO:0044444);molecular_function:oxidoreductase activity, acting on paired donors, with incorporation or reduction of molecular oxygen(GO:0016705)
TRIAE_CS42_4AS_TGACv1_307090_AA1016880	2934	571	13.61	364	7.35	393	8.13	1809	43.64	2460	47.83	1589	38.96	1108.17	1.79547	0.198466	9.04673	1.47e-19	1.62e-17	Ups	gi|474216345|gb|EMS59082.1| Uncharacterized RNA-binding protein C25G10.01 [Triticum urartu]	_	_
TRIAE_CS42_3DS_TGACv1_271734_AA0907120	6004	723	3.82	599	2.68	524	2.41	228	1.22	270	1.16	245	1.33	446.817	-1.57452	0.174051	-9.04632	1.48e-19	1.62e-17	Down	gi|473892271|gb|EMS48825.1| hypothetical protein TRIUR3_21540 [Triticum urartu]	_	_
TRIAE_CS42_4BS_TGACv1_328384_AA1087270	1521	512	13.84	485	11.11	578	13.57	157	4.3	209	4.61	204	5.67	374.777	-1.73861	0.192194	-9.04615	1.48e-19	1.62e-17	Down		_	_
TRIAE_CS42_1DL_TGACv1_061871_AA0205010	1179	506	17.65	609	17.99	444	13.44	158	5.58	114	3.24	82	2.94	339.758	-2.30297	0.254613	-9.04498	1.5e-19	1.63e-17	Down	gi|326518666|dbj|BAJ92494.1| predicted protein [Hordeum vulgare subsp. vulgare]<>gi|326526357|dbj|BAJ97195.1| predicted protein [Hordeum vulgare subsp. vulgare]	K09286	_
TRIAE_CS42_1BL_TGACv1_033285_AA0138440	2929	378	6.39	193	2.77	274	4.02	2031	34.77	1549	21.37	1428	24.84	913.908	2.21187	0.244747	9.03737	1.6e-19	1.75e-17	Ups	gi|326505010|dbj|BAK02892.1| predicted protein [Hordeum vulgare subsp. vulgare]	K00318	biological_process:glutamate biosynthetic process(GO:0006537);biological_process:proline catabolic process(GO:0006562);molecular_function:proline dehydrogenase activity(GO:0004657);biological_process:oxidation-reduction process(GO:0055114)
TRIAE_CS42_4AS_TGACv1_307106_AA1017050	1875	353	12.97	263	8.19	232	7.4	1533	57.01	1546	46.34	1041	39.34	772.398	1.94155	0.214862	9.03625	1.62e-19	1.76e-17	Ups	gi|326496815|dbj|BAJ98434.1| predicted protein [Hordeum vulgare subsp. vulgare]<>gi|326512592|dbj|BAJ99651.1| predicted protein [Hordeum vulgare subsp. vulgare]	K13448	_
TRIAE_CS42_2DS_TGACv1_177436_AA0577070	8978	1820	20.58	1452	13.91	1452	14.26	592	6.78	836	7.71	685	7.97	1174.63	-1.44213	0.159648	-9.03315	1.67e-19	1.81e-17	Down	gi|326498023|dbj|BAJ94874.1| predicted protein [Hordeum vulgare subsp. vulgare]	K00705	biological_process:maltose catabolic process(GO:0000025);molecular_function:4-alpha-glucanotransferase activity(GO:0004134);molecular_function:heteropolysaccharide binding(GO:0010297);molecular_function:starch binding(GO:2001070);cellular_component:cytosol(GO:0005829)
TRIAE_CS42_5BL_TGACv1_404954_AA1316180	2098	272	8.05	285	7.15	326	8.38	75	2.25	100	2.41	96	2.92	203.199	-1.9579	0.21679	-9.0313	1.7e-19	1.83e-17	Down	gi|474139785|gb|EMS56505.1| Bifunctional dihydroflavonol 4-reductase/flavanone 4-reductase [Triticum urartu]	_	_
TRIAE_CS42_3DL_TGACv1_251733_AA0884370	1859	655	15.66	630	12.76	644	13.37	211	5.11	139	2.71	117	2.88	425.864	-2.22006	0.245975	-9.02554	1.79e-19	1.93e-17	Down	gi|669029728|emb|CDM84026.1| unnamed protein product [Triticum aestivum]	K13496	molecular_function:transferase activity, transferring hexosyl groups(GO:0016758);biological_process:metabolic process(GO:0008152)
TRIAE_CS42_7DL_TGACv1_602760_AA1967540	3275	27	0.4	38	0.48	27	0.35	152	2.31	348	4.26	262	4.04	127.337	2.55932	0.28368	9.02186	1.85e-19	1.99e-17	Ups	gi|326519919|dbj|BAK03884.1| predicted protein [Hordeum vulgare subsp. vulgare]	_	molecular_function:nucleoside-triphosphatase activity(GO:0017111);biological_process:defense response(GO:0006952);molecular_function:ADP binding(GO:0043531);molecular_function:ATP binding(GO:0005524)
TRIAE_CS42_2DL_TGACv1_158085_AA0508360	1235	57	1.9	131	3.69	70	2.02	502	16.92	843	22.89	542	18.56	324.306	2.41394	0.267881	9.01124	2.04e-19	2.19e-17	Ups	gi|475460183|gb|EMT02005.1| hypothetical protein F775_31117 [Aegilops tauschii]	_	_
TRIAE_CS42_2BS_TGACv1_147485_AA0483770	5756	9129	30.8	6601	18.86	8372	24.52	1380	4.71	3274	9.01	1468	5.09	5300.96	-2.22435	0.246893	-9.00935	2.07e-19	2.22e-17	Down	gi|721609624|ref|XP_010234592.1| PREDICTED: magnesium-chelatase subunit ChlH, chloroplastic [Brachypodium distachyon]<>gi|944079530|gb|KQK14882.1| hypothetical protein BRADI_1g19220 [Brachypodium distachyon]	K03403	molecular_function:magnesium chelatase activity(GO:0016851);biological_process:chlorophyll biosynthetic process(GO:0015995);cellular_component:chloroplast(GO:0009507);cellular_component:mitochondrion(GO:0005739);molecular_function:ATP binding(GO:0005524);cellular_component:chloroplast stroma(GO:0009570);cellular_component:chloroplast membrane(GO:0031969);biological_process:photosynthesis(GO:00159…
TRIAE_CS42_7AS_TGACv1_570057_AA1829510	10057	194	2.18	186	1.77	220	2.15	46	0.52	62	0.57	50	0.58	134.036	-2.15333	0.239047	-9.00795	2.1e-19	2.24e-17	Down	gi|584579729|pdb|4J3S|A Chain A, Crystal Structure Of Barley Limit Dextrinase Soaked With 300mm Maltotetraose<>gi|584579730|pdb|4J3T|A Chain A, Crystal Structure Of Barley Limit Dextrinase Co-crystallized With 25mm Maltotetraose<>gi|584579731|pdb|4J3U|A Chain A, Crystal Structure Of Barley Limit Dextrinase In Complex With Maltosyl- S-betacyclodextrin<>gi|584579732|pdb|4J3U|B Chain B, Crystal Stru…	_	molecular_function:pullulanase activity(GO:0051060);biological_process:carbohydrate metabolic process(GO:0005975);molecular_function:cation binding(GO:0043169)
TRIAE_CS42_5AL_TGACv1_375937_AA1229100	2351	1297	18.47	1252	15.1	937	11.59	395	5.69	359	4.17	234	3.43	784.568	-2.02249	0.224583	-9.00555	2.15e-19	2.29e-17	Down	gi|473891797|gb|EMS48771.1| putative WRKY transcription factor 46 [Triticum urartu]	_	molecular_function:sequence-specific DNA binding transcription factor activity(GO:0003700);molecular_function:sequence-specific DNA binding(GO:0043565);biological_process:regulation of transcription, DNA-templated(GO:0006355)
TRIAE_CS42_1DS_TGACv1_080483_AA0248810	6895	83	0.65	123	0.81	130	0.88	456	3.6	807	5.13	653	5.24	342.806	2.09129	0.232342	9.00091	2.24e-19	2.38e-17	Ups	gi|721641024|ref|XP_010231795.1| PREDICTED: probable glucuronosyltransferase Os05g0123100 [Brachypodium distachyon]<>gi|944072357|gb|KQK07841.1| hypothetical protein BRADI_2g37970 [Brachypodium distachyon]	_	_
TRIAE_CS42_7AS_TGACv1_570053_AA1829410	3175	500	11.86	394	7.92	374	7.7	149	3.58	171	3.31	150	3.66	301.158	-1.68481	0.187316	-8.9945	2.37e-19	2.52e-17	Down	gi|475504014|gb|EMT04598.1| hypothetical protein F775_30998 [Aegilops tauschii]	_	_
TRIAE_CS42_3AL_TGACv1_195024_AA0643600	6347	243	5.11	95	1.69	76	1.39	810	17.23	1471	25.22	1017	21.99	555.475	2.55665	0.284348	8.99128	2.44e-19	2.59e-17	Ups	gi|474397685|gb|EMS65813.1| Diacylglycerol kinase iota [Triticum urartu]	K00901	molecular_function:diacylglycerol kinase activity(GO:0004143);biological_process:protein kinase C-activating G-protein coupled receptor signaling pathway(GO:0007205)
TRIAE_CS42_3B_TGACv1_223287_AA0779720	1277	80	2.58	73	1.99	19	0.53	349	11.37	730	19.17	569	18.84	270.316	2.76089	0.30732	8.98374	2.62e-19	2.76e-17	Ups	gi|474246034|gb|EMS59988.1| Glucan endo-1,3-beta-glucosidase GIII [Triticum urartu]	_	biological_process:carbohydrate metabolic process(GO:0005975);molecular_function:hydrolase activity, hydrolyzing O-glycosyl compounds(GO:0004553)
TRIAE_CS42_2DL_TGACv1_158260_AA0513910	4439	687	8.91	240	2.64	301	3.39	2807	36.84	3028	32.03	2553	34.05	1473.04	2.38889	0.265994	8.98101	2.68e-19	2.83e-17	Ups	gi|836007093|ref|XP_012703245.1| PREDICTED: uncharacterized protein LOC101779545 [Setaria italica]	_	_
TRIAE_CS42_5DL_TGACv1_433799_AA1422370	5396	649	2.51	701	2.3	640	2.15	240	0.94	260	0.82	283	1.13	482.501	-1.6121	0.179511	-8.98053	2.69e-19	2.83e-17	Down	gi|475580540|gb|EMT18628.1| Translocase of chloroplast 159, chloroplastic [Aegilops tauschii]	_	_
TRIAE_CS42_2BL_TGACv1_129611_AA0390480	4046	487	5.57	432	4.18	317	3.15	1857	21.49	2145	20	1424	16.74	1033.72	1.79788	0.200246	8.97836	2.75e-19	2.88e-17	Ups	gi|955722373|ref|XP_014661055.1| PREDICTED: probable metal-nicotianamine transporter YSL16 isoform X1 [Setaria italica]	_	biological_process:transmembrane transport(GO:0055085)
TRIAE_CS42_5DL_TGACv1_433857_AA1423910	2523	1256	9.41	1251	7.94	1269	8.26	3986	30.23	6049	36.98	4138	31.89	2781.03	1.55632	0.173356	8.97761	2.77e-19	2.89e-17	Ups	gi|326498577|dbj|BAJ98716.1| predicted protein [Hordeum vulgare subsp. vulgare]<>gi|326526999|dbj|BAK00888.1| predicted protein [Hordeum vulgare subsp. vulgare]	_	_
TRIAE_CS42_5BL_TGACv1_405817_AA1335710	731	14	0.93	37	2.07	16	0.92	174	11.64	261	14.07	208	14.14	107.069	2.74719	0.306215	8.97145	2.93e-19	3.05e-17	Ups	gi|474350477|gb|EMS62968.1| hypothetical protein TRIUR3_17864 [Triticum urartu]	_	_
TRIAE_CS42_4AL_TGACv1_288353_AA0946060	5383	157	2.93	66	1.04	59	0.96	480	9.08	721	10.99	744	14.3	336.695	2.38138	0.265553	8.96763	3.03e-19	3.15e-17	Ups	gi|1002248639|ref|XP_015628492.1| PREDICTED: uncharacterized protein LOC4331902 [Oryza sativa Japonica Group]<>gi|24756891|gb|AAN64155.1| Hypothetical protein [Oryza sativa Japonica Group]<>gi|108706602|gb|ABF94397.1| expressed protein [Oryza sativa Japonica Group]<>gi|937907796|dbj|BAS82716.1| Os03g0190900 [Oryza sativa Japonica Group]	_	_
TRIAE_CS42_3B_TGACv1_224806_AA0801770	7334	1310	18.68	893	10.78	1049	12.99	363	5.24	340	3.95	429	6.29	763.338	-1.7607	0.196687	-8.95178	3.5e-19	3.63e-17	Down	gi|669029859|emb|CDM84202.1| unnamed protein product [Triticum aestivum]	K10143	_
TRIAE_CS42_2BL_TGACv1_129800_AA0396470	2088	437	11.86	233	5.36	349	8.22	33	0.91	104	2.3	39	1.09	210.96	-2.69386	0.301086	-8.94715	3.65e-19	3.78e-17	Down	gi|326502238|dbj|BAJ95182.1| predicted protein [Hordeum vulgare subsp. vulgare]<>gi|326528907|dbj|BAJ97475.1| predicted protein [Hordeum vulgare subsp. vulgare]	_	molecular_function:transcription cofactor activity(GO:0003712);molecular_function:zinc ion binding(GO:0008270);biological_process:regulation of transcription, DNA-templated(GO:0006355);molecular_function:histone acetyltransferase activity(GO:0004402);biological_process:histone acetylation(GO:0016573);cellular_component:nucleus(GO:0005634)
TRIAE_CS42_2DL_TGACv1_162200_AA0562110	3780	51	1.04	55	0.95	64	1.14	326	6.76	424	7.09	263	5.54	181.668	2.17032	0.242666	8.94365	3.77e-19	3.89e-17	Ups	gi|204307508|gb|ACI00280.1| triticain beta 2 [Hordeum vulgare]	K01365	molecular_function:cysteine-type peptidase activity(GO:0008234);biological_process:proteolysis(GO:0006508)
TRIAE_CS42_1BL_TGACv1_031525_AA0115610	1819	570	8.86	430	5.66	382	5.16	2493	39.23	2295	29.1	1688	26.99	1227.01	1.89776	0.212298	8.93916	3.92e-19	4.05e-17	Ups	gi|326498813|dbj|BAK02392.1| predicted protein [Hordeum vulgare subsp. vulgare]	_	_
TRIAE_CS42_2BL_TGACv1_129610_AA0390460	6249	146	1.59	113	1.04	74	0.7	466	5.13	561	4.98	705	7.89	317.193	2.01958	0.226112	8.93176	4.19e-19	4.32e-17	Ups	gi|326514720|dbj|BAJ99721.1| predicted protein [Hordeum vulgare subsp. vulgare]	K03850	molecular_function:transferase activity, transferring hexosyl groups(GO:0016758);cellular_component:integral component of membrane(GO:0016021)
TRIAE_CS42_3AL_TGACv1_195605_AA0651850	1336	116	3.89	329	9.34	288	8.38	2055	69.7	2153	58.85	1848	63.69	1043.45	2.56674	0.28749	8.9281	4.33e-19	4.45e-17	Ups	gi|669030698|emb|CDM85320.1| unnamed protein product [Triticum aestivum]	_	_
TRIAE_CS42_7DS_TGACv1_624199_AA2059650	5340	57	0.13	21	0.04	28	0.06	232	0.53	735	1.36	293	0.68	198.882	2.9777	0.333615	8.92557	4.43e-19	4.55e-17	Ups	gi|475601733|gb|EMT24917.1| Serine/threonine-protein kinase CTR1 [Aegilops tauschii]	_	_
TRIAE_CS42_6DL_TGACv1_527411_AA1703570	6109	1002	9.69	771	6.32	739	6.21	302	2.96	417	3.29	340	3.38	614.216	-1.51808	0.170227	-8.91799	4.75e-19	4.86e-17	Down	gi|475589282|gb|EMT21108.1| hypothetical protein F775_19991 [Aegilops tauschii]	K10143	biological_process:anthocyanin-containing compound metabolic process(GO:0046283);biological_process:DNA repair(GO:0006281);molecular_function:zinc ion binding(GO:0008270);biological_process:photoperiodism, flowering(GO:0048573);biological_process:regulation of stomatal movement(GO:0010119);biological_process:shade avoidance(GO:0009641);cellular_component:nucleus(GO:0005634)
TRIAE_CS42_5BS_TGACv1_423694_AA1382060	4019	260	5.24	185	3.16	194	3.39	648	13.21	1121	18.42	919	19.04	510.055	1.71385	0.192213	8.91643	4.82e-19	4.91e-17	Ups	gi|474404653|gb|EMS66388.1| Guanylate kinase [Triticum urartu]	K00942	molecular_function:guanylate kinase activity(GO:0004385);biological_process:purine nucleotide metabolic process(GO:0006163)
TRIAE_CS42_5AL_TGACv1_376286_AA1234920	8555	52	0.38	26	0.16	26	0.16	265	1.94	238	1.41	242	1.8	130.839	2.43837	0.273493	8.91565	4.85e-19	4.94e-17	Ups	gi|326526859|dbj|BAK00818.1| predicted protein [Hordeum vulgare subsp. vulgare]	_	molecular_function:extracellular-glutamate-gated ion channel activity(GO:0005234);biological_process:ion transport(GO:0006811);molecular_function:ionotropic glutamate receptor activity(GO:0004970);cellular_component:integral component of membrane(GO:0016021);biological_process:ionotropic glutamate receptor signaling pathway(GO:0035235);cellular_component:outer membrane-bounded periplasmic space(G…
TRIAE_CS42_6BS_TGACv1_513952_AA1652760	2390	60	1	43	0.61	18	0.26	406	6.86	275	3.75	362	6.22	180.234	2.68145	0.301326	8.89882	5.64e-19	5.73e-17	Ups	gi|475605519|gb|EMT26102.1| hypothetical protein F775_10156 [Aegilops tauschii]	K07393	_
TRIAE_CS42_2DL_TGACv1_158085_AA0508450	822	14	0.7	34	1.44	17	0.74	142	7.19	359	14.65	228	11.73	117.192	2.89923	0.32583	8.89799	5.69e-19	5.76e-17	Ups	gi|475591924|gb|EMT21919.1| hypothetical protein F775_06150 [Aegilops tauschii]	_	_
TRIAE_CS42_6BS_TGACv1_513111_AA1630180	4575	174	1.39	185	1.26	150	1.04	605	4.91	1661	10.86	911	7.51	549.912	2.19804	0.247317	8.88752	6.25e-19	6.32e-17	Ups	gi|475508554|gb|EMT05098.1| hypothetical protein F775_07580 [Aegilops tauschii]	_	_
TRIAE_CS42_1BL_TGACv1_031331_AA0111750	2169	350	11.02	196	5.23	240	6.56	50	1.59	50	1.28	79	2.56	169.462	-2.30819	0.259902	-8.88099	6.63e-19	6.69e-17	Down	gi|475535173|gb|EMT08698.1| Endo-1,3;1,4-beta-D-glucanase [Aegilops tauschii]	_	cellular_component:cytoplasmic membrane-bounded vesicle(GO:0016023);molecular_function:hydrolase activity(GO:0016787)
TRIAE_CS42_7BL_TGACv1_577753_AA1882570	8494	105	0.62	38	0.19	63	0.32	334	1.99	578	2.77	496	3	243.385	2.34856	0.264687	8.87298	7.12e-19	7.17e-17	Ups	gi|721655696|ref|XP_010234247.1| PREDICTED: putative 1-phosphatidylinositol-3-phosphate 5-kinase FAB1D [Brachypodium distachyon]<>gi|944059195|gb|KQJ94785.1| hypothetical protein BRADI_3g13177 [Brachypodium distachyon]	K00921	_
TRIAE_CS42_7AS_TGACv1_571060_AA1844060	5703	109	0.2	56	0.09	47	0.08	336	0.63	747	1.13	442	0.84	259.017	2.40563	0.271474	8.86139	7.9e-19	7.94e-17	Ups	gi|474249788|gb|EMS60135.1| Serine/threonine-protein kinase CTR1 [Triticum urartu]	_	_
TRIAE_CS42_6BL_TGACv1_499360_AA1579500	7505	35	0.3	18	0.13	19	0.14	142	1.24	223	1.56	208	1.84	97.2136	2.53488	0.286129	8.85922	8.06e-19	8.08e-17	Ups	gi|326527167|dbj|BAK04525.1| predicted protein [Hordeum vulgare subsp. vulgare]	_	cellular_component:membrane(GO:0016020);cellular_component:cytoplasmic membrane-bounded vesicle(GO:0016023);molecular_function:transferase activity, transferring glycosyl groups(GO:0016757)
TRIAE_CS42_3AS_TGACv1_213124_AA0705580	737	47	2.62	85	4.02	64	3.1	289	16.32	573	26.08	420	24.1	223.028	2.26227	0.255498	8.85436	8.42e-19	8.42e-17	Ups		_	_
TRIAE_CS42_1BL_TGACv1_032156_AA0126120	1940	231	5.41	103	2.04	126	2.56	1220	28.93	865	16.53	894	21.54	536.234	2.33112	0.263647	8.84183	9.42e-19	9.4e-17	Ups	gi|475559362|gb|EMT13324.1| Annexin D4 [Aegilops tauschii]	K17099	_
TRIAE_CS42_1AS_TGACv1_020365_AA0077030	4233	134	1.52	117	1.12	100	0.98	492	5.63	657	6.06	428	4.98	297.558	1.81346	0.205156	8.83943	9.62e-19	9.58e-17	Ups	gi|326530574|dbj|BAJ97713.1| predicted protein [Hordeum vulgare subsp. vulgare]	_	biological_process:lipid metabolic process(GO:0006629);molecular_function:hydrolase activity, acting on ester bonds(GO:0016788)
TRIAE_CS42_1DL_TGACv1_063691_AA0229930	6899	15	0.05	8	0.02	7	0.02	250	0.9	126	0.37	126	0.46	83.0997	3.3996	0.38473	8.83631	9.89e-19	9.83e-17	Ups	gi|326488507|dbj|BAJ93922.1| predicted protein [Hordeum vulgare subsp. vulgare]<>gi|326493618|dbj|BAJ85270.1| predicted protein [Hordeum vulgare subsp. vulgare]<>gi|326531550|dbj|BAJ97779.1| predicted protein [Hordeum vulgare subsp. vulgare]	_	cellular_component:cytosol(GO:0005829);biological_process:protein autophosphorylation(GO:0046777);molecular_function:protein serine/threonine kinase activity(GO:0004674);cellular_component:cytoplasmic membrane-bounded vesicle(GO:0016023);molecular_function:ATP binding(GO:0005524);biological_process:cellular protein localization(GO:0034613);biological_process:recognition of pollen(GO:0048544);cell…
TRIAE_CS42_7DL_TGACv1_603749_AA1988510	3805	180	3.41	173	2.77	137	2.25	729	13.97	640	9.88	737	14.35	406.392	1.77426	0.200795	8.83615	9.91e-19	9.83e-17	Ups	gi|326490545|dbj|BAJ84936.1| predicted protein [Hordeum vulgare subsp. vulgare]<>gi|326498061|dbj|BAJ94893.1| predicted protein [Hordeum vulgare subsp. vulgare]<>gi|326514726|dbj|BAJ99724.1| predicted protein [Hordeum vulgare subsp. vulgare]	K13249	cellular_component:endoplasmic reticulum(GO:0005783)
TRIAE_CS42_4DL_TGACv1_342613_AA1118080	3330	270	4.62	214	3.1	183	2.72	863	14.95	1922	26.83	941	16.56	660.845	2.07258	0.234974	8.82047	1.14e-18	1.13e-16	Ups	gi|326512280|dbj|BAJ96121.1| predicted protein [Hordeum vulgare subsp. vulgare]	K01177	biological_process:response to water deprivation(GO:0009414);molecular_function:beta-amylase activity(GO:0016161);biological_process:starch catabolic process(GO:0005983);cellular_component:nucleus(GO:0005634);cellular_component:cytosol(GO:0005829)
TRIAE_CS42_4AS_TGACv1_308000_AA1025150	898	682	31.23	458	17.76	266	10.57	2188	101.4	3885	145.1	2311	108.83	1478.27	2.18513	0.247793	8.81835	1.16e-18	1.15e-16	Ups	gi|224551500|gb|ACN54192.1| blue copper protein [Triticum aestivum]	_	molecular_function:copper ion binding(GO:0005507);molecular_function:electron carrier activity(GO:0009055)
TRIAE_CS42_3AL_TGACv1_194068_AA0625800	5281	133	1.66	102	1.08	73	0.79	562	7.1	830	8.45	414	5.31	322.037	2.1618	0.245283	8.81348	1.21e-18	1.2e-16	Ups	gi|669029779|emb|CDM84099.1| unnamed protein product [Triticum aestivum]	_	biological_process:negative regulation of catalytic activity(GO:0043086);biological_process:proteolysis(GO:0006508);molecular_function:identical protein binding(GO:0042802);molecular_function:serine-type endopeptidase activity(GO:0004252)
TRIAE_CS42_3DL_TGACv1_249101_AA0837700	4875	1158	6.06	1102	4.88	1153	5.24	439	2.32	483	2.06	330	1.78	814.321	-1.70245	0.193279	-8.80827	1.27e-18	1.25e-16	Down	gi|359950744|gb|AEV91162.1| MYB-related protein [Aegilops speltoides]	_	molecular_function:DNA binding(GO:0003677);molecular_function:chromatin binding(GO:0003682)
TRIAE_CS42_6DL_TGACv1_527491_AA1704800	6805	385	1.47	278	0.9	247	0.82	1151	4.45	1211	3.78	1142	4.49	688.995	1.62554	0.184568	8.80727	1.28e-18	1.26e-16	Ups	gi|474350813|gb|EMS63007.1| Phosphatidylinositol-4-phosphate 5-kinase 9 [Triticum urartu]	K00889	biological_process:phosphatidylinositol phosphorylation(GO:0046854);biological_process:carbohydrate metabolic process(GO:0005975);molecular_function:1-phosphatidylinositol-4-phosphate 5-kinase activity(GO:0016308);molecular_function:ATP binding(GO:0005524);biological_process:cellular amino acid metabolic process(GO:0006520);cellular_component:membrane(GO:0016020);cellular_component:nucleus(GO:000…
TRIAE_CS42_6AL_TGACv1_471833_AA1514930	3666	67	1.02	96	1.23	66	0.87	3	0.05	3	0.04	9	0.14	44.3316	-3.64906	0.414528	-8.80291	1.33e-18	1.31e-16	Down	gi|474445598|gb|EMS68576.1| Nitrate transporter 1.5 [Triticum urartu]	_	biological_process:response to cadmium ion(GO:0046686);biological_process:response to nitrate(GO:0010167);molecular_function:nitrate transmembrane transporter activity(GO:0015112);biological_process:nitrate transport(GO:0015706);cellular_component:plasma membrane(GO:0005886)
TRIAE_CS42_4DL_TGACv1_344104_AA1143710	3597	59	0.66	69	0.65	54	0.52	281	3.16	310	2.81	439	5.02	186.688	2.113	0.240398	8.78957	1.5e-18	1.47e-16	Ups	gi|475593087|gb|EMT22271.1| hypothetical protein F775_09556 [Aegilops tauschii]	_	cellular_component:integral component of membrane(GO:0016021)
TRIAE_CS42_2DS_TGACv1_177425_AA0576730	3494	2015	38.38	2073	33.44	1737	28.72	631	12.16	661	10.27	914	17.9	1395.74	-1.65682	0.18857	-8.78624	1.55e-18	1.51e-16	Down	gi|326521474|dbj|BAK00313.1| predicted protein [Hordeum vulgare subsp. vulgare]	_	biological_process:metabolic process(GO:0008152);molecular_function:phosphoglycolate phosphatase activity(GO:0008967);cellular_component:mitochondrion(GO:0005739)
TRIAE_CS42_5DL_TGACv1_434558_AA1437950	2125	1299	32.89	1246	26.72	916	20.14	391	10.02	308	6.36	211	5.49	768.816	-2.10618	0.23978	-8.78382	1.58e-18	1.54e-16	Down	gi|475594059|gb|EMT22592.1| Putative WRKY transcription factor 46 [Aegilops tauschii]	_	molecular_function:sequence-specific DNA binding transcription factor activity(GO:0003700);molecular_function:sequence-specific DNA binding(GO:0043565);biological_process:regulation of transcription, DNA-templated(GO:0006355)
TRIAE_CS42_7BL_TGACv1_577700_AA1881410	1284	628	22.24	607	18.21	598	18.39	232	8.32	251	7.25	174	6.34	434.723	-1.73136	0.197261	-8.777	1.68e-18	1.63e-16	Down	gi|326509463|dbj|BAJ91648.1| predicted protein [Hordeum vulgare subsp. vulgare]<>gi|326521746|dbj|BAK00449.1| predicted protein [Hordeum vulgare subsp. vulgare]<>gi|326531614|dbj|BAJ97811.1| predicted protein [Hordeum vulgare subsp. vulgare]<>gi|326531730|dbj|BAJ97869.1| predicted protein [Hordeum vulgare subsp. vulgare]	_	_
TRIAE_CS42_3DL_TGACv1_252638_AA0891170	1921	536	11.47	510	9.25	485	9.01	200	4.33	177	3.09	178	3.92	364.241	-1.70685	0.194579	-8.77199	1.76e-18	1.7e-16	Down	gi|326494898|dbj|BAJ85544.1| predicted protein [Hordeum vulgare subsp. vulgare]	_	_
TRIAE_CS42_2AL_TGACv1_093287_AA0276710	1694	108	2.78	75	1.64	80	1.79	376	9.8	448	9.41	362	9.59	224.347	1.82383	0.207957	8.77025	1.78e-18	1.72e-16	Ups	gi|474074518|gb|EMS54504.1| hypothetical protein TRIUR3_32073 [Triticum urartu]	K19042	molecular_function:zinc ion binding(GO:0008270)
TRIAE_CS42_3AL_TGACv1_194635_AA0637140	2476	46	1.1	48	0.97	37	0.77	225	5.43	250	4.87	242	5.94	130.861	2.0744	0.236552	8.7693	1.8e-18	1.73e-16	Ups	gi|474213532|gb|EMS58952.1| Elicitor-responsive protein 1 [Triticum urartu]	_	_
TRIAE_CS42_6BL_TGACv1_499887_AA1594060	11653	15700	54.28	10164	29.76	10012	30.05	3961	13.86	4513	12.73	4592	16.33	8452.28	-1.69809	0.193644	-8.76916	1.8e-18	1.73e-16	Down	gi|475588385|gb|EMT20839.1| hypothetical protein F775_04890 [Aegilops tauschii]	K03255	_
TRIAE_CS42_2BL_TGACv1_131596_AA0429620	5325	1229	15.46	797	8.49	818	8.93	10167	129.39	4340	44.51	6502	84.09	3774.94	2.50709	0.285957	8.76736	1.83e-18	1.76e-16	Ups	gi|721694750|ref|XP_010240449.1| PREDICTED: probable polyamine oxidase 2 [Brachypodium distachyon]<>gi|944049040|gb|KQJ84681.1| hypothetical protein BRADI_5g22220 [Brachypodium distachyon]	K17839	biological_process:oxidation-reduction process(GO:0055114);molecular_function:oxidoreductase activity(GO:0016491);molecular_function:polyamine oxidase activity(GO:0046592);cellular_component:peroxisome(GO:0005777);biological_process:polyamine catabolic process(GO:0006598)
TRIAE_CS42_4AL_TGACv1_288287_AA0943670	1915	276	8.62	132	3.49	74	2.01	969	30.64	1545	39.38	1112	35.73	618.258	2.48823	0.28384	8.76629	1.85e-18	1.77e-16	Ups	gi|960487589|ref|XP_014758377.1| PREDICTED: cell number regulator 13-like [Brachypodium distachyon]<>gi|944051671|gb|KQJ87309.1| hypothetical protein BRADI_4g10290 [Brachypodium distachyon]	_	_
TRIAE_CS42_7AS_TGACv1_570664_AA1839150	7877	294	0.93	202	0.54	239	0.65	1918	6.13	1426	3.67	1016	3.3	798.499	2.20641	0.252083	8.75269	2.08e-18	1.99e-16	Ups	gi|326529277|dbj|BAK01032.1| predicted protein [Hordeum vulgare subsp. vulgare]	_	biological_process:transmembrane transport(GO:0055085);cellular_component:integral component of membrane(GO:0016021)
TRIAE_CS42_3AL_TGACv1_195550_AA0651030	3227	128	3.05	92	1.86	78	1.61	442	10.66	586	11.39	391	9.59	264.224	1.89508	0.216545	8.75145	2.11e-18	2.01e-16	Ups	gi|326503482|dbj|BAJ86247.1| predicted protein [Hordeum vulgare subsp. vulgare]<>gi|326526273|dbj|BAJ97153.1| predicted protein [Hordeum vulgare subsp. vulgare]	_	_
TRIAE_CS42_7BL_TGACv1_576749_AA1853680	3817	210	2.55	201	2.07	191	2.01	636	7.82	885	8.77	683	8.53	436.048	1.52996	0.175292	8.72805	2.59e-18	2.47e-16	Ups	gi|357123494|ref|XP_003563445.1| PREDICTED: auxin response factor 18-like [Brachypodium distachyon]<>gi|944081881|gb|KQK17233.1| hypothetical protein BRADI_1g33160 [Brachypodium distachyon]	_	biological_process:regulation of transcription, DNA-templated(GO:0006355);molecular_function:DNA binding(GO:0003677);molecular_function:protein dimerization activity(GO:0046983);biological_process:auxin-activated signaling pathway(GO:0009734);cellular_component:nucleus(GO:0005634)
TRIAE_CS42_4BL_TGACv1_321261_AA1058110	2885	815	10.77	734	8.21	837	9.6	281	3.76	395	4.26	275	3.74	579.315	-1.6052	0.183973	-8.72517	2.66e-18	2.53e-16	Down	gi|326525186|dbj|BAK07863.1| predicted protein [Hordeum vulgare subsp. vulgare]	_	_
TRIAE_CS42_7AL_TGACv1_558710_AA1795580	9165	42	0.26	40	0.21	29	0.16	222	1.39	248	1.26	198	1.26	119.89	2.19761	0.251971	8.72168	2.74e-18	2.6e-16	Ups	gi|326495698|dbj|BAJ85945.1| predicted protein [Hordeum vulgare subsp. vulgare]	K14500	molecular_function:protein kinase activity(GO:0004672);biological_process:protein phosphorylation(GO:0006468);molecular_function:ATP binding(GO:0005524)
TRIAE_CS42_4DL_TGACv1_342384_AA1112120	4336	163	1.65	96	0.82	115	1.01	529	5.42	736	6.08	493	5.14	327.839	1.87252	0.214904	8.71328	2.95e-18	2.79e-16	Ups	gi|326505764|dbj|BAJ95553.1| predicted protein [Hordeum vulgare subsp. vulgare]	K19366	biological_process:response to high light intensity(GO:0009644);biological_process:response to water deprivation(GO:0009414);biological_process:response to salt stress(GO:0009651);biological_process:response to cold(GO:0009409);cellular_component:plasma membrane(GO:0005886);biological_process:response to stress(GO:0006950);biological_process:response to abiotic stimulus(GO:0009628)
TRIAE_CS42_1AS_TGACv1_019686_AA0069930	7576	197	1.46	175	1.1	185	1.19	2013	15.1	772	4.67	1584	12.07	779.33	2.56361	0.294268	8.71179	2.99e-18	2.83e-16	Ups	gi|475591617|gb|EMT21815.1| Meiosis protein mei2 [Aegilops tauschii]	_	molecular_function:nucleic acid binding(GO:0003676);molecular_function:nucleotide binding(GO:0000166)
TRIAE_CS42_6BS_TGACv1_515066_AA1667010	5475	437	1.92	357	1.33	331	1.27	1161	5.17	2245	8.06	1401	6.34	905.728	1.72525	0.19808	8.70984	3.04e-18	2.87e-16	Ups	gi|474268775|gb|EMS60823.1| putative 4-coumarate--CoA ligase 3 [Triticum urartu]	K01904	molecular_function:ligase activity(GO:0016874);biological_process:metabolic process(GO:0008152);molecular_function:catalytic activity(GO:0003824)
TRIAE_CS42_1DL_TGACv1_061338_AA0192540	2101	51	1.1	58	1.06	51	0.96	396	8.67	290	5.12	297	6.61	178.783	2.23747	0.256916	8.70894	3.07e-18	2.89e-16	Ups	gi|326498153|dbj|BAJ94939.1| predicted protein, partial [Hordeum vulgare subsp. vulgare]	K17095	molecular_function:calcium ion binding(GO:0005509);molecular_function:calcium-dependent phospholipid binding(GO:0005544)
TRIAE_CS42_2BS_TGACv1_146515_AA0467270	3480	1200	33.14	1257	29.4	942	22.59	359	10.03	589	13.27	462	13.12	827.967	-1.55105	0.178137	-8.70703	3.12e-18	2.93e-16	Down	gi|326521474|dbj|BAK00313.1| predicted protein [Hordeum vulgare subsp. vulgare]	_	biological_process:metabolic process(GO:0008152);molecular_function:phosphoglycolate phosphatase activity(GO:0008967);cellular_component:mitochondrion(GO:0005739)
TRIAE_CS42_7AS_TGACv1_569192_AA1809750	8246	35	0.22	30	0.16	21	0.12	170	1.1	211	1.1	184	1.2	99.4763	2.30289	0.264905	8.6933	3.52e-18	3.3e-16	Ups	gi|473782086|gb|EMS46124.1| Wall-associated receptor kinase 3 [Triticum urartu]	_	molecular_function:polysaccharide binding(GO:0030247);molecular_function:calcium ion binding(GO:0005509);biological_process:protein phosphorylation(GO:0006468);molecular_function:ATP binding(GO:0005524);molecular_function:protein serine/threonine kinase activity(GO:0004674)
TRIAE_CS42_2AL_TGACv1_095824_AA0314940	3198	68	1.11	68	0.94	42	0.59	373	6.15	851	11.3	289	4.84	250.956	2.58557	0.297504	8.69085	3.6e-18	3.36e-16	Ups	gi|326527783|dbj|BAJ88964.1| predicted protein [Hordeum vulgare subsp. vulgare]	_	cellular_component:membrane(GO:0016020);cellular_component:cytoplasmic membrane-bounded vesicle(GO:0016023);cellular_component:Golgi transport complex(GO:0017119);molecular_function:calcium ion binding(GO:0005509)
TRIAE_CS42_U_TGACv1_640877_AA2078140	9801	159	3.11	79	1.31	46	0.78	545	10.79	821	13.09	610	12.27	341.493	2.38908	0.275115	8.68391	3.82e-18	3.57e-16	Ups	gi|326512066|dbj|BAJ96014.1| predicted protein [Hordeum vulgare subsp. vulgare]	_	molecular_function:aspartic-type endopeptidase activity(GO:0004190);biological_process:proteolysis(GO:0006508)
TRIAE_CS42_4BL_TGACv1_320380_AA1037230	6345	1017	25.25	847	17.81	843	18.17	385	9.68	419	8.49	377	9.63	671.221	-1.46208	0.168373	-8.68354	3.84e-18	3.57e-16	Down	gi|357119890|ref|XP_003561666.1| PREDICTED: uncharacterized protein LOC100839667 [Brachypodium distachyon]<>gi|944086461|gb|KQK21813.1| hypothetical protein BRADI_1g63277 [Brachypodium distachyon]<>gi|944086462|gb|KQK21814.1| hypothetical protein BRADI_1g63277 [Brachypodium distachyon]	_	cellular_component:plastid(GO:0009536)
TRIAE_CS42_4BS_TGACv1_328021_AA1081110	4183	205	1.7	173	1.22	166	1.2	706	5.93	751	5.09	631	5.39	411.593	1.61184	0.186043	8.6638	4.56e-18	4.24e-16	Ups	gi|326515394|dbj|BAK03610.1| predicted protein, partial [Hordeum vulgare subsp. vulgare]	_	_
TRIAE_CS42_6AS_TGACv1_486571_AA1562730	3645	360	11.74	330	9.11	282	7.98	1196	39.47	1520	40.43	1013	33.97	730.997	1.60276	0.185175	8.65537	4.91e-18	4.56e-16	Ups	gi|475610656|gb|EMT27808.1| hypothetical protein F775_32399 [Aegilops tauschii]	_	molecular_function:chaperone binding(GO:0051087);biological_process:positive regulation of ATPase activity(GO:0032781);molecular_function:ATPase activator activity(GO:0001671);biological_process:response to stress(GO:0006950)
TRIAE_CS42_3DL_TGACv1_249801_AA0856690	912	119	5.37	74	2.83	81	3.17	13	0.59	7	0.26	10	0.46	54.3772	-3.12609	0.361377	-8.65049	5.13e-18	4.75e-16	Down		_	_
TRIAE_CS42_6DL_TGACv1_527578_AA1705880	4002	36	0.27	41	0.26	33	0.22	376	2.89	193	1.19	336	2.62	159.017	2.60372	0.301083	8.64784	5.25e-18	4.85e-16	Ups	gi|475559283|gb|EMT13306.1| Proton-coupled amino acid transporter 3 [Aegilops tauschii]	K14209	cellular_component:integral component of membrane(GO:0016021)
TRIAE_CS42_7BL_TGACv1_576902_AA1859240	3169	249	2.19	184	1.37	168	1.29	626	5.58	921	6.62	736	6.67	445.76	1.58559	0.183452	8.64309	5.47e-18	5.05e-16	Ups	gi|525343403|ref|NP_001266852.1| uncharacterized protein LOC100841616 [Brachypodium distachyon]<>gi|405778403|gb|AFS18262.1| MPK7-1 [Brachypodium distachyon]<>gi|944082019|gb|KQK17371.1| hypothetical protein BRADI_1g34030 [Brachypodium distachyon]	K04371	_
TRIAE_CS42_2BS_TGACv1_147972_AA0489490	4609	51	0.59	43	0.42	31	0.31	183	2.14	344	3.25	242	2.88	134.901	2.20178	0.254799	8.64124	5.56e-18	5.12e-16	Ups	gi|475611487|gb|EMT28101.1| Disease resistance protein RPM1 [Aegilops tauschii]	K13457	_
TRIAE_CS42_3AL_TGACv1_196204_AA0658180	3797	148	1.39	96	0.76	86	0.7	797	7.55	468	3.57	833	8.02	379.53	2.3001	0.266196	8.64064	5.59e-18	5.13e-16	Ups		_	_
TRIAE_CS42_4AS_TGACv1_306371_AA1007170	4439	78	1.26	43	0.59	29	0.41	529	8.67	281	3.71	465	7.75	222.279	2.66492	0.308531	8.63742	5.75e-18	5.27e-16	Ups	gi|475592378|gb|EMT22046.1| Flavonol synthase/flavanone 3-hydroxylase [Aegilops tauschii]	K00475	biological_process:oxidation-reduction process(GO:0055114);molecular_function:iron ion binding(GO:0005506);molecular_function:oxidoreductase activity, acting on paired donors, with incorporation or reduction of molecular oxygen, 2-oxoglutarate as one donor, and incorporation of one atom each of oxygen into both donors(GO:0016706)
TRIAE_CS42_4AS_TGACv1_308614_AA1028690	795	26	1.34	55	2.41	41	1.84	304	15.91	338	14.26	233	12.39	153.356	2.39766	0.27782	8.63027	6.12e-18	5.6e-16	Ups	gi|475545197|gb|EMT10456.1| hypothetical protein F775_32663 [Aegilops tauschii]	_	_
TRIAE_CS42_1BL_TGACv1_030564_AA0094130	4023	14111	64.89	20690	80.58	21642	86.4	5440	25.32	5012	18.8	4740	22.42	12775.3	-2.1094	0.244629	-8.62288	6.53e-18	5.96e-16	Down	gi|473861293|gb|EMS47553.1| Glutamyl-tRNA reductase 1, chloroplastic [Triticum urartu]	K02492	molecular_function:NADP binding(GO:0050661);biological_process:protoporphyrinogen IX biosynthetic process(GO:0006782);biological_process:chlorophyll biosynthetic process(GO:0015995);cellular_component:chloroplast(GO:0009507);molecular_function:glutamyl-tRNA reductase activity(GO:0008883);biological_process:oxidation-reduction process(GO:0055114)
TRIAE_CS42_7AS_TGACv1_569860_AA1825600	7810	77	0.18	42	0.09	54	0.11	224	0.54	504	0.98	381	0.94	192.232	2.24459	0.260393	8.62001	6.69e-18	6.1e-16	Ups	gi|474066039|gb|EMS54127.1| hypothetical protein TRIUR3_13066 [Triticum urartu]	_	cellular_component:membrane(GO:0016020)
TRIAE_CS42_3AS_TGACv1_212559_AA0701750	7988	268	2.3	243	1.76	274	2.04	71	0.62	79	0.55	99	0.87	181.43	-1.8976	0.220346	-8.61189	7.19e-18	6.53e-16	Down	gi|326489601|dbj|BAK01781.1| predicted protein, partial [Hordeum vulgare subsp. vulgare]	_	_
TRIAE_CS42_3DL_TGACv1_249459_AA0849280	856	14	0.89	24	1.3	6	0.33	166	10.73	141	7.34	189	12.41	82.6348	2.94309	0.341805	8.61042	7.28e-18	6.61e-16	Ups	gi|357125665|ref|XP_003564511.1| PREDICTED: copper transport protein CCH [Brachypodium distachyon]<>gi|944074900|gb|KQK10384.1| hypothetical protein BRADI_2g53750 [Brachypodium distachyon]	_	biological_process:metal ion transport(GO:0030001);molecular_function:metal ion binding(GO:0046872)
TRIAE_CS42_3AS_TGACv1_210838_AA0679960	5011	632	12.66	590	10.01	537	9.34	242	4.91	241	3.94	241	4.97	430.364	-1.53843	0.178842	-8.60219	7.82e-18	7.08e-16	Down	gi|326510349|dbj|BAJ87391.1| predicted protein [Hordeum vulgare subsp. vulgare]	K13606	biological_process:oxidation-reduction process(GO:0055114);biological_process:PSII associated light-harvesting complex II catabolic process(GO:0010304);molecular_function:chlorophyll(ide) b reductase activity(GO:0034256);biological_process:chlorophyll catabolic process(GO:0015996);molecular_function:nucleotide binding(GO:0000166);cellular_component:plastid membrane(GO:0042170)
TRIAE_CS42_2DL_TGACv1_158819_AA0526620	1638	38	1.16	65	1.68	26	0.69	403	12.46	278	6.93	328	10.31	177.078	2.53669	0.294963	8.60002	7.97e-18	7.2e-16	Ups	gi|341864989|dbj|BAK53496.1| WRKY45-like transcription factor [Triticum aestivum]	_	_
TRIAE_CS42_6DS_TGACv1_542558_AA1724300	16882	133	1.02	62	0.4	58	0.39	363	2.81	659	4.11	515	4.05	269.993	2.20012	0.255885	8.59805	8.11e-18	7.31e-16	Ups	gi|326505028|dbj|BAK02901.1| predicted protein [Hordeum vulgare subsp. vulgare]	K01537	molecular_function:calcium-transporting ATPase activity(GO:0005388);molecular_function:calmodulin binding(GO:0005516);biological_process:calcium ion transmembrane transport(GO:0070588);cellular_component:integral component of membrane(GO:0016021);molecular_function:metal ion binding(GO:0046872);molecular_function:ATP binding(GO:0005524)
TRIAE_CS42_1AL_TGACv1_001714_AA0034230	4961	138	1.58	104	1.01	53	0.53	375	4.36	1172	10.97	867	10.23	399.277	2.5417	0.295746	8.59417	8.39e-18	7.55e-16	Ups	gi|310942462|dbj|BAJ24148.1| seven trans-membrane protein [Triticum aestivum]	K08472	biological_process:defense response(GO:0006952);molecular_function:calmodulin binding(GO:0005516);cellular_component:integral component of membrane(GO:0016021);biological_process:cell death(GO:0008219);biological_process:response to biotic stimulus(GO:0009607);cellular_component:cytoplasmic membrane-bounded vesicle(GO:0016023)
TRIAE_CS42_7BS_TGACv1_594159_AA1956410	5157	101	1.08	51	0.46	70	0.65	495	5.36	440	3.84	358	3.94	235.345	2.17145	0.252695	8.59316	8.46e-18	7.6e-16	Ups	gi|326528113|dbj|BAJ89108.1| predicted protein [Hordeum vulgare subsp. vulgare]	_	molecular_function:ubiquitin-protein transferase activity(GO:0004842);cellular_component:ubiquitin ligase complex(GO:0000151);biological_process:protein ubiquitination(GO:0016567)
TRIAE_CS42_4AL_TGACv1_288215_AA0940550	1449	350	10.76	324	8.44	402	10.73	102	3.17	112	2.81	139	4.4	251.105	-1.85637	0.216233	-8.58504	9.08e-18	8.14e-16	Down	gi|359952796|gb|AEV91188.1| MYB-related protein [Triticum aestivum]	_	molecular_function:binding(GO:0005488)
TRIAE_CS42_7DL_TGACv1_602770_AA1968180	11905	1437	32.25	2478	47.11	2689	52.4	564	12.81	664	12.16	379	8.75	1472.57	-2.25239	0.262604	-8.57714	9.73e-18	8.71e-16	Down	gi|1572627|gb|AAB67991.1| Cu/Zn superoxide dismutase [Triticum aestivum]<>gi|380865868|gb|AFF19563.1| superoxide dismutase [Triticum aestivum]	K04565	molecular_function:metal ion binding(GO:0046872);biological_process:superoxide metabolic process(GO:0006801);molecular_function:superoxide dismutase activity(GO:0004784);biological_process:oxidation-reduction process(GO:0055114);cellular_component:chloroplast(GO:0009507)
TRIAE_CS42_4DS_TGACv1_361299_AA1165220	2083	368	4.04	543	5.05	540	5.14	137	1.52	170	1.52	148	1.67	336.916	-1.92677	0.2247	-8.57487	9.92e-18	8.86e-16	Down	gi|326516384|dbj|BAJ92347.1| predicted protein [Hordeum vulgare subsp. vulgare]	K06129	biological_process:lipid metabolic process(GO:0006629);molecular_function:O-acyltransferase activity(GO:0008374)
TRIAE_CS42_4BL_TGACv1_320937_AA1052100	6044	348	3.49	233	1.98	210	1.83	1022	10.37	1274	10.42	922	9.51	621.234	1.69081	0.197404	8.56523	1.08e-17	9.62e-16	Ups	gi|475614933|gb|EMT29260.1| hypothetical protein F775_08573 [Aegilops tauschii]	_	_
TRIAE_CS42_5BL_TGACv1_408657_AA1364080	3287	104	2.5	99	2.02	111	2.32	14	0.34	19	0.37	21	0.52	65.795	-2.65727	0.310462	-8.55908	1.14e-17	1.01e-15	Down	gi|335999269|gb|AEH76894.1| floral homeotic protein [Triticum aestivum]	K09284	biological_process:transcription, DNA-templated(GO:0006351)
TRIAE_CS42_7BS_TGACv1_592250_AA1934340	7385	263	1.87	163	0.98	151	0.93	658	4.73	929	5.38	795	5.81	456.028	1.70401	0.199219	8.55347	1.19e-17	1.06e-15	Ups	gi|326526813|dbj|BAK00795.1| predicted protein [Hordeum vulgare subsp. vulgare]	K13429	biological_process:protein phosphorylation(GO:0006468);molecular_function:ATP binding(GO:0005524);molecular_function:protein serine/threonine kinase activity(GO:0004674);biological_process:single-organism cellular process(GO:0044763);biological_process:response to fungus(GO:0009620);cellular_component:cytoplasmic membrane-bounded vesicle(GO:0016023);biological_process:response to organic substanc…
TRIAE_CS42_1AS_TGACv1_020088_AA0074610	8199	294	3.39	86	0.84	100	1	1170	13.66	1382	13	1116	13.24	631.127	2.51479	0.294113	8.55044	1.23e-17	1.09e-15	Ups	gi|473886552|gb|EMS48158.1| Disease resistance protein RPM1 [Triticum urartu]	K13457	_
TRIAE_CS42_3DL_TGACv1_249089_AA0837260	6088	2648	18.31	1891	11.07	1768	10.61	698	4.88	755	4.26	974	6.93	1507.51	-1.62382	0.18998	-8.54732	1.26e-17	1.11e-15	Down	gi|944074062|gb|KQK09546.1| hypothetical protein BRADI_2g48657 [Brachypodium distachyon]	K10143	_
TRIAE_CS42_3AL_TGACv1_196884_AA0663520	1881	584	12.77	626	11.59	667	12.66	242	5.35	250	4.46	209	4.7	451.218	-1.67895	0.196431	-8.54728	1.26e-17	1.11e-15	Down	gi|474353370|gb|EMS63050.1| Phospholipase A1-II 5 [Triticum urartu]	K16818	biological_process:lipid metabolic process(GO:0006629);molecular_function:triglyceride lipase activity(GO:0004806)
TRIAE_CS42_1DL_TGACv1_061504_AA0197090	3580	1829	30.81	1801	25.7	1982	28.99	635	10.83	983	13.51	612	10.6	1361.82	-1.6155	0.189298	-8.53419	1.41e-17	1.24e-15	Down	gi|721637483|ref|XP_010231297.1| PREDICTED: probable monofunctional riboflavin biosynthesis protein RIBA 3, chloroplastic [Brachypodium distachyon]<>gi|944070412|gb|KQK05896.1| hypothetical protein BRADI_2g23220 [Brachypodium distachyon]	K14652	molecular_function:GTP cyclohydrolase II activity(GO:0003935);biological_process:riboflavin biosynthetic process(GO:0009231);molecular_function:3,4-dihydroxy-2-butanone-4-phosphate synthase activity(GO:0008686);cellular_component:chloroplast(GO:0009507)
TRIAE_CS42_7BL_TGACv1_576994_AA1862250	1491	26	0.92	19	0.57	22	0.68	150	5.37	164	4.73	171	6.22	84.5907	2.41654	0.283289	8.53031	1.46e-17	1.28e-15	Ups	gi|326517501|dbj|BAK03669.1| predicted protein [Hordeum vulgare subsp. vulgare]	_	_
TRIAE_CS42_2BL_TGACv1_131414_AA0427430	1499	132	4.14	145	3.85	131	3.57	33	1.05	17	0.43	19	0.61	85.6449	-2.64534	0.310424	-8.5217	1.57e-17	1.38e-15	Down	gi|326503552|dbj|BAJ86282.1| predicted protein [Hordeum vulgare subsp. vulgare]	_	biological_process:phosphorylation(GO:0016310);molecular_function:protein kinase activity(GO:0004672);molecular_function:nucleotide binding(GO:0000166)
TRIAE_CS42_4BL_TGACv1_321883_AA1066600	1932	24	0.6	29	0.61	16	0.35	134	3.38	189	3.84	189	4.84	88.1435	2.4369	0.286359	8.50997	1.74e-17	1.52e-15	Ups	gi|357112499|ref|XP_003558046.1| PREDICTED: galactinol synthase 1 [Brachypodium distachyon]<>gi|944086592|gb|KQK21944.1| hypothetical protein BRADI_1g64120 [Brachypodium distachyon]	K18819	biological_process:response to high light intensity(GO:0009644);biological_process:response to water deprivation(GO:0009414);biological_process:response to hydrogen peroxide(GO:0042542);biological_process:response to cold(GO:0009409);molecular_function:transferase activity, transferring glycosyl groups(GO:0016757);biological_process:response to heat(GO:0009408)
TRIAE_CS42_2DS_TGACv1_177371_AA0574880	1992	607	14.04	532	10.42	335	6.73	129	3.02	142	2.68	187	4.45	335.106	-1.9035	0.223869	-8.50274	1.85e-17	1.62e-15	Down	gi|475613239|gb|EMT28698.1| hypothetical protein F775_17437 [Aegilops tauschii]	_	_
TRIAE_CS42_2AL_TGACv1_095186_AA0307950	1363	330	9.96	187	4.78	316	8.28	66	2.02	34	0.84	60	1.86	177.323	-2.49073	0.29295	-8.50224	1.86e-17	1.62e-15	Down	gi|393010391|gb|AFN02502.1| salinity inducible transcription factor ERF4 [Triticum aestivum]	K09286	_
TRIAE_CS42_3AL_TGACv1_194900_AA0641780	3901	1184	25.42	1508	27.43	1375	25.63	490	10.65	589	10.32	590	13.03	998.597	-1.56178	0.183694	-8.50209	1.86e-17	1.62e-15	Down	gi|357125695|ref|XP_003564526.1| PREDICTED: internal alternative NAD(P)H-ubiquinone oxidoreductase A1, mitochondrial-like [Brachypodium distachyon]<>gi|944074925|gb|KQK10409.1| hypothetical protein BRADI_2g53970 [Brachypodium distachyon]	K17871	molecular_function:flavin adenine dinucleotide binding(GO:0050660);cellular_component:intrinsic component of mitochondrial inner membrane(GO:0031304);molecular_function:oxidoreductase activity(GO:0016491);biological_process:oxidation-reduction process(GO:0055114)
TRIAE_CS42_5BL_TGACv1_405238_AA1323050	2979	23	0.41	17	0.26	8	0.12	108	1.97	234	3.43	155	2.87	80.7225	2.81425	0.331076	8.50033	1.89e-17	1.64e-15	Ups	gi|960489523|ref|XP_014758765.1| PREDICTED: uncharacterized protein LOC100840670 [Brachypodium distachyon]<>gi|944054400|gb|KQJ90038.1| hypothetical protein BRADI_4g29102 [Brachypodium distachyon]	_	biological_process:single-organism process(GO:0044699);cellular_component:integral component of membrane(GO:0016021);biological_process:double fertilization forming a zygote and endosperm(GO:0009567);biological_process:transmembrane transport(GO:0055085)
TRIAE_CS42_7BL_TGACv1_576937_AA1860490	3812	120	2.68	108	2.05	83	1.61	1157	26.2	516	9.42	640	14.73	415.7	2.50214	0.294391	8.49938	1.91e-17	1.65e-15	Ups	gi|702084787|gb|AIW06651.1| 12-oxo-phytodienoic acid reductase 2 [Triticum aestivum]	K05894	molecular_function:oxidoreductase activity(GO:0016491);biological_process:oxidation-reduction process(GO:0055114);molecular_function:FMN binding(GO:0010181)
TRIAE_CS42_1BS_TGACv1_050486_AA0172680	1133	87	3.8	80	2.96	87	3.3	289	12.78	461	16.43	372	16.72	211.517	1.77005	0.20833	8.49634	1.96e-17	1.7e-15	Ups	gi|326528143|dbj|BAJ89123.1| predicted protein [Hordeum vulgare subsp. vulgare]	_	_
TRIAE_CS42_1AL_TGACv1_003726_AA0051220	913	51	2.3	70	2.67	53	2.07	269	12.26	436	16.02	264	12.23	174.298	2.06764	0.243447	8.49318	2.01e-17	1.74e-15	Ups	gi|326506258|dbj|BAJ86447.1| predicted protein [Hordeum vulgare subsp. vulgare]	_	_
TRIAE_CS42_3AL_TGACv1_194480_AA0633810	1349	15	0.5	22	0.62	6	0.17	373	12.5	1467	39.62	721	24.55	371.422	4.29245	0.505433	8.49262	2.02e-17	1.74e-15	Ups	gi|300681515|emb|CBH32609.1| glucan endo-1,3-beta-glucosidase GII precursor,putative, expressed [Triticum aestivum]	_	biological_process:carbohydrate metabolic process(GO:0005975);molecular_function:hydrolase activity, hydrolyzing O-glycosyl compounds(GO:0004553)
TRIAE_CS42_6BL_TGACv1_499937_AA1595370	3259	226	3.37	278	3.51	212	2.74	67	1.01	82	1	80	1.23	165.451	-1.8859	0.22215	-8.48928	2.08e-17	1.79e-15	Down	gi|326526335|dbj|BAJ97184.1| predicted protein [Hordeum vulgare subsp. vulgare]	K08819	biological_process:protein phosphorylation(GO:0006468);molecular_function:ATP binding(GO:0005524);molecular_function:protein serine/threonine kinase activity(GO:0004674)
TRIAE_CS42_1DL_TGACv1_062362_AA0213270	2680	1307	22.45	1285	18.69	1304	19.45	512	8.9	725	10.16	569	10.05	982.719	-1.39873	0.164847	-8.48503	2.16e-17	1.85e-15	Down	gi|146330993|gb|ABQ23215.1| LSD1-type zinc finger protein [Triticum aestivum]<>gi|475600225|gb|EMT24478.1| hypothetical protein F775_26150 [Aegilops tauschii]	_	_
TRIAE_CS42_3AS_TGACv1_211026_AA0683370	6187	421	1.14	240	0.55	309	0.72	1085	2.97	1435	3.16	1350	3.75	749.322	1.65442	0.195086	8.48048	2.24e-17	1.93e-15	Ups	gi|383100761|emb|CCG47992.1| pg1, putative, expressed [Triticum aestivum]	_	_
TRIAE_CS42_5BL_TGACv1_406602_AA1347640	6125	144	1.52	84	0.75	98	0.9	372	3.98	573	4.95	608	6.62	287.628	1.88175	0.221928	8.47913	2.27e-17	1.94e-15	Ups	gi|475580128|gb|EMT18514.1| Glucosamine--fructose-6-phosphate aminotransferase (isomerizing) 2 [Aegilops tauschii]	K00820	molecular_function:glutamine-fructose-6-phosphate transaminase (isomerizing) activity(GO:0004360);biological_process:carbohydrate biosynthetic process(GO:0016051);cellular_component:cytoplasm(GO:0005737);molecular_function:carbohydrate binding(GO:0030246)
TRIAE_CS42_6DL_TGACv1_528336_AA1713330	7226	265	2.48	295	2.34	270	2.19	89	0.84	113	0.86	81	0.78	194.659	-1.80488	0.21304	-8.47201	2.41e-17	2.06e-15	Down	gi|326488531|dbj|BAJ93934.1| predicted protein [Hordeum vulgare subsp. vulgare]<>gi|326500724|dbj|BAJ95028.1| predicted protein [Hordeum vulgare subsp. vulgare]	K10268	_
TRIAE_CS42_2DS_TGACv1_177198_AA0568550	6165	75	0.58	58	0.38	29	0.19	255	1.99	602	3.79	334	2.65	201.25	2.41542	0.28517	8.47012	2.45e-17	2.09e-15	Ups	gi|475617648|gb|EMT30196.1| Disease resistance RPP13-like protein 4 [Aegilops tauschii]	_	_
TRIAE_CS42_1DL_TGACv1_061394_AA0194010	2571	27	0.45	23	0.32	58	0.83	365	6.11	317	4.28	258	4.39	162.249	2.62413	0.310215	8.45907	2.7e-17	2.3e-15	Ups	gi|475545079|gb|EMT10433.1| hypothetical protein F775_20977 [Aegilops tauschii]	_	_
TRIAE_CS42_4DL_TGACv1_343117_AA1130150	2860	19	0.39	19	0.33	15	0.27	355	7.42	133	2.24	184	3.91	114.69	3.09456	0.365865	8.4582	2.72e-17	2.31e-15	Ups	gi|475597441|gb|EMT23623.1| hypothetical protein F775_03099 [Aegilops tauschii]	_	molecular_function:NAD+ ADP-ribosyltransferase activity(GO:0003950)
TRIAE_CS42_5AL_TGACv1_374690_AA1206640	1041	332	13.11	515	17.23	530	18.18	89	3.56	69	2.22	143	5.81	301.419	-2.3668	0.279825	-8.45814	2.72e-17	2.31e-15	Down	gi|326522799|dbj|BAJ88445.1| predicted protein [Hordeum vulgare subsp. vulgare]	_	molecular_function:calcium ion binding(GO:0005509);cellular_component:plastid(GO:0009536)
TRIAE_CS42_5DL_TGACv1_434426_AA1435740	4315	153	0.95	62	0.33	38	0.21	640	4.04	672	3.42	614	3.93	332.757	2.51345	0.297277	8.4549	2.79e-17	2.37e-15	Ups	gi|475609575|gb|EMT27422.1| Putative inactive purple acid phosphatase 27 [Aegilops tauschii]	_	molecular_function:metal ion binding(GO:0046872);molecular_function:acid phosphatase activity(GO:0003993)
TRIAE_CS42_2BS_TGACv1_146112_AA0455420	2711	141	1.64	108	1.07	88	0.89	381	4.5	663	6.31	464	5.57	281.893	1.79438	0.212238	8.45455	2.8e-17	2.37e-15	Ups	gi|326496701|dbj|BAJ98377.1| predicted protein [Hordeum vulgare subsp. vulgare]<>gi|326514080|dbj|BAJ92190.1| predicted protein [Hordeum vulgare subsp. vulgare]	_	molecular_function:zinc ion binding(GO:0008270);cellular_component:intracellular(GO:0005622)
TRIAE_CS42_1BL_TGACv1_032609_AA0132000	1879	269	6.58	339	7.02	339	7.2	89	2.2	127	2.53	86	2.16	219.737	-1.90374	0.225283	-8.45043	2.9e-17	2.45e-15	Down	gi|475548025|gb|EMT10984.1| Anthocyanidin 5,3-O-glucosyltransferase [Aegilops tauschii]	_	molecular_function:transferase activity, transferring glycosyl groups(GO:0016757)
TRIAE_CS42_1DS_TGACv1_082089_AA0263770	2070	124	2.68	174	3.18	184	3.45	627	13.71	869	15.32	694	15.42	413.157	1.80093	0.213181	8.44791	2.97e-17	2.5e-15	Ups	gi|357134406|ref|XP_003568808.1| PREDICTED: leucine-rich repeat extensin-like protein 4 [Brachypodium distachyon]<>gi|944071723|gb|KQK07207.1| hypothetical protein BRADI_2g33930 [Brachypodium distachyon]	_	molecular_function:kinase activity(GO:0016301);biological_process:phosphorylation(GO:0016310)
TRIAE_CS42_2DS_TGACv1_178570_AA0597580	2026	437	8.87	410	7.05	364	6.41	1579	32.44	2175	36.01	1229	25.65	958.637	1.68813	0.199835	8.44762	2.97e-17	2.5e-15	Ups	gi|944262728|gb|KQL26985.1| hypothetical protein SETIT_033309mg, partial [Setaria italica]	_	_
TRIAE_CS42_6DL_TGACv1_527743_AA1708130	1809	162	3.9	194	3.96	124	2.59	17	0.41	50	0.98	23	0.57	100.595	-2.5695	0.304259	-8.44513	3.04e-17	2.55e-15	Down	gi|475574646|gb|EMT17042.1| Peptide transporter PTR1 [Aegilops tauschii]	_	cellular_component:membrane(GO:0016020);biological_process:response to inorganic substance(GO:0010035);biological_process:transport(GO:0006810);molecular_function:transporter activity(GO:0005215)
TRIAE_CS42_5AL_TGACv1_374727_AA1207530	1532	209	3.24	129	1.7	159	2.14	577	9.06	784	9.92	629	10.04	384.891	1.65589	0.196115	8.44346	3.08e-17	2.58e-15	Ups	gi|473954096|gb|EMS50849.1| Retinol dehydrogenase 13 [Triticum urartu]	_	_
TRIAE_CS42_6BS_TGACv1_513669_AA1646900	2516	64	1.05	24	0.33	41	0.58	559	9.25	305	4.07	301	5.06	203.007	2.72208	0.322428	8.44244	3.11e-17	2.6e-15	Ups	gi|326498723|dbj|BAK02347.1| predicted protein [Hordeum vulgare subsp. vulgare]<>gi|326514188|dbj|BAJ92244.1| predicted protein [Hordeum vulgare subsp. vulgare]	_	_
TRIAE_CS42_U_TGACv1_642663_AA2121120	3899	795	22.04	939	22.05	689	16.59	2630	73.81	2993	67.69	2711	77.31	1685.73	1.45457	0.172329	8.44066	3.16e-17	2.63e-15	Ups	gi|475561624|gb|EMT13804.1| hypothetical protein F775_12425 [Aegilops tauschii]	_	_
TRIAE_CS42_3B_TGACv1_223643_AA0785040	5095	970	16.69	1103	16.07	1001	14.95	372	6.48	508	7.13	317	5.61	742.706	-1.63282	0.193549	-8.4362	3.28e-17	2.73e-15	Down	gi|669029774|emb|CDM84092.1| unnamed protein product [Triticum aestivum]<>gi|669030692|emb|CDM85312.1| unnamed protein product [Triticum aestivum]	_	molecular_function:transferase activity, transferring phosphorus-containing groups(GO:0016772)
TRIAE_CS42_1BS_TGACv1_050808_AA0175770	2179	320	10.25	461	12.5	435	12.09	113	3.66	147	3.84	82	2.7	276.044	-2.06285	0.244583	-8.43417	3.34e-17	2.77e-15	Down	gi|475584572|gb|EMT19812.1| GATA transcription factor 22 [Aegilops tauschii]	_	_
TRIAE_CS42_3DS_TGACv1_271549_AA0902380	815	57	2.88	77	3.29	45	1.97	313	15.98	586	24.12	275	14.27	203.988	2.26853	0.268978	8.43387	3.34e-17	2.78e-15	Ups	gi|475575635|gb|EMT17328.1| hypothetical protein F775_11485 [Aegilops tauschii]	_	_
TRIAE_CS42_1DS_TGACv1_081068_AA0257390	3446	88	1.33	40	0.51	42	0.55	367	5.62	681	8.4	276	4.29	223.698	2.49388	0.296014	8.42488	3.61e-17	2.99e-15	Ups	gi|326518772|dbj|BAJ92547.1| predicted protein [Hordeum vulgare subsp. vulgare]	_	biological_process:protein phosphorylation(GO:0006468);molecular_function:ATP binding(GO:0005524);molecular_function:protein serine/threonine kinase activity(GO:0004674)
TRIAE_CS42_7DS_TGACv1_624291_AA2060360	5399	251	4.53	149	2.28	132	2.07	581	10.61	1005	14.79	897	16.65	459.597	1.85666	0.22062	8.41565	3.91e-17	3.23e-15	Ups	gi|115345831|gb|ABI95371.1| PTF1 [Triticum aestivum]	_	molecular_function:protein dimerization activity(GO:0046983);biological_process:regulation of transcription, DNA-templated(GO:0006355)
TRIAE_CS42_2AS_TGACv1_113284_AA0353920	3098	101	3.9	25	0.82	45	1.51	455	17.78	480	15.12	406	16.12	231.125	2.53541	0.301351	8.41346	3.98e-17	3.29e-15	Ups		_	_
TRIAE_CS42_2BL_TGACv1_131423_AA0427530	2175	661	11.65	1285	19.17	1118	17.1	275	4.9	312	4.48	279	5.06	699.458	-2.05671	0.244626	-8.40757	4.19e-17	3.45e-15	Down	gi|357165405|ref|XP_003580372.1| PREDICTED: beta-carotene 3-hydroxylase, chloroplastic [Brachypodium distachyon]<>gi|944048529|gb|KQJ84170.1| hypothetical protein BRADI_5g19130 [Brachypodium distachyon]	K15746	biological_process:fatty acid biosynthetic process(GO:0006633);biological_process:xanthophyll biosynthetic process(GO:0016123);biological_process:carotene metabolic process(GO:0016119);molecular_function:oxidoreductase activity(GO:0016491);molecular_function:iron ion binding(GO:0005506);cellular_component:integral component of membrane(GO:0016021);biological_process:oxidation-reduction process(GO…
TRIAE_CS42_5AS_TGACv1_392578_AA1261220	2245	563	12.18	448	8.21	427	8.02	175	3.83	140	2.47	183	4.07	337.409	-1.75434	0.208686	-8.40661	4.22e-17	3.47e-15	Down	gi|474175019|gb|EMS57757.1| Secologanin synthase [Triticum urartu]	K07424	_
TRIAE_CS42_6AS_TGACv1_486495_AA1561880	4859	165	4.41	244	5.52	211	4.89	40	1.08	71	1.55	48	1.32	137.957	-2.18803	0.260308	-8.40553	4.26e-17	3.5e-15	Down	gi|474449760|gb|EMS68805.1| hypothetical protein TRIUR3_10564 [Triticum urartu]	K06947	_
TRIAE_CS42_1BS_TGACv1_052072_AA0181280	2185	515	9.69	464	7.4	405	6.62	162	3.09	220	3.38	211	4.08	340.417	-1.49476	0.177919	-8.40135	4.41e-17	3.62e-15	Down	gi|326491913|dbj|BAJ98181.1| predicted protein [Hordeum vulgare subsp. vulgare]<>gi|326506118|dbj|BAJ91298.1| predicted protein [Hordeum vulgare subsp. vulgare]	_	molecular_function:transferase activity, transferring glycosyl groups(GO:0016757)
TRIAE_CS42_4DL_TGACv1_343726_AA1138700	3687	5248	60.42	3989	38.89	3640	36.38	15514	180.75	16749	157.27	14929	176.75	9391.4	1.55308	0.184929	8.39826	4.53e-17	3.71e-15	Ups	gi|326503310|dbj|BAJ99280.1| predicted protein [Hordeum vulgare subsp. vulgare]	_	_
TRIAE_CS42_2DL_TGACv1_158175_AA0511330	4005	197	3.21	109	1.5	122	1.72	555	9.14	698	9.27	582	9.74	349.802	1.7567	0.209242	8.39555	4.64e-17	3.79e-15	Ups	gi|223947801|gb|ACN27984.1| unknown [Zea mays]<>gi|414585426|tpg|DAA35997.1| TPA: UDP-arabinose 4-epimerase 2 [Zea mays]	K12448	biological_process:cellular metabolic process(GO:0044237);molecular_function:coenzyme binding(GO:0050662);molecular_function:nucleotide binding(GO:0000166);molecular_function:UDP-glucose 4-epimerase activity(GO:0003978);biological_process:galactose metabolic process(GO:0006012)
TRIAE_CS42_4BS_TGACv1_327818_AA1075130	5292	5553	74.74	5351	61	4759	55.61	2376	32.37	2958	32.48	2459	34.04	4024.22	-1.28893	0.153614	-8.39073	4.83e-17	3.94e-15	Down	gi|475610013|gb|EMT27587.1| Beta-galactosidase [Aegilops tauschii]	_	biological_process:carbohydrate metabolic process(GO:0005975);molecular_function:hydrolase activity, hydrolyzing O-glycosyl compounds(GO:0004553)
TRIAE_CS42_6AS_TGACv1_486495_AA1561840	925	47	2.09	32	1.2	31	1.2	175	7.87	218	7.9	250	11.43	115.314	2.14896	0.256218	8.38723	4.98e-17	4.05e-15	Ups	gi|326530936|dbj|BAK01266.1| predicted protein, partial [Hordeum vulgare subsp. vulgare]	_	_
TRIAE_CS42_5DL_TGACv1_433496_AA1414720	2851	169	2.25	200	2.25	297	3.43	29	0.39	68	0.74	31	0.42	142.803	-2.55843	0.305103	-8.38545	5.05e-17	4.11e-15	Down	gi|326495754|dbj|BAJ85973.1| predicted protein [Hordeum vulgare subsp. vulgare]	_	_
TRIAE_CS42_4AL_TGACv1_289420_AA0970770	1134	542	15.93	418	10.41	425	10.85	1627	48.4	1636	39.22	1531	46.28	970.961	1.47479	0.175949	8.38191	5.21e-17	4.23e-15	Ups	gi|475559915|gb|EMT13445.1| hypothetical protein F775_26493 [Aegilops tauschii]	_	_
TRIAE_CS42_U_TGACv1_642053_AA2110250	6075	201	5.1	175	3.76	129	2.84	1809	46.44	778	16.1	1017	26.53	651.776	2.45257	0.292865	8.37442	5.55e-17	4.49e-15	Ups	gi|357117254|ref|XP_003560387.1| PREDICTED: inositol-tetrakisphosphate 1-kinase 3 isoform X1 [Brachypodium distachyon]<>gi|944078088|gb|KQK13440.1| hypothetical protein BRADI_1g10140 [Brachypodium distachyon]	K00913	cellular_component:cytoplasm(GO:0005737);molecular_function:inositol-1,3,4-trisphosphate 5-kinase activity(GO:0052726);molecular_function:inositol tetrakisphosphate 1-kinase activity(GO:0047325);biological_process:response to wounding(GO:0009611);molecular_function:ATP binding(GO:0005524);molecular_function:magnesium ion binding(GO:0000287);molecular_function:inositol-1,3,4-trisphosphate 6-kinase…
TRIAE_CS42_1AL_TGACv1_000254_AA0007360	2415	457	12.45	544	12.55	546	12.91	175	4.82	216	4.8	212	5.94	375.227	-1.63147	0.194884	-8.37149	5.69e-17	4.6e-15	Down	gi|326509615|dbj|BAJ87023.1| predicted protein [Hordeum vulgare subsp. vulgare]<>gi|326512918|dbj|BAK03366.1| predicted protein [Hordeum vulgare subsp. vulgare]	_	molecular_function:binding(GO:0005488)
TRIAE_CS42_3AL_TGACv1_194277_AA0630140	3210	568	9.18	692	9.47	625	8.77	228	3.73	245	3.23	271	4.5	458.436	-1.60602	0.191944	-8.36714	5.9e-17	4.76e-15	Down	gi|326495502|dbj|BAJ85847.1| predicted protein [Hordeum vulgare subsp. vulgare]	_	_
TRIAE_CS42_2BL_TGACv1_132985_AA0440800	3872	258	3.78	172	2.14	168	2.14	609	9.04	1144	13.68	819	12.35	483.898	1.73756	0.207688	8.36621	5.95e-17	4.79e-15	Ups	gi|475565000|gb|EMT14673.1| hypothetical protein F775_05422 [Aegilops tauschii]	_	_
TRIAE_CS42_2DL_TGACv1_162895_AA0563810	1874	535	11.74	279	5.19	524	9.98	109	2.42	103	1.84	136	3.07	297.704	-2.13755	0.255508	-8.36587	5.97e-17	4.8e-15	Down	gi|393010391|gb|AFN02502.1| salinity inducible transcription factor ERF4 [Triticum aestivum]	K09286	_
TRIAE_CS42_3AL_TGACv1_196719_AA0662500	3579	152	1.75	173	1.68	72	0.72	543	6.31	1199	11.24	739	8.73	431.511	2.21136	0.264425	8.3629	6.12e-17	4.91e-15	Ups	gi|326521672|dbj|BAK00412.1| predicted protein [Hordeum vulgare subsp. vulgare]	_	_
TRIAE_CS42_1AL_TGACv1_000734_AA0018090	5846	11569	67.35	10636	52.44	10556	53.35	3867	22.78	5884	27.94	5177	30.99	8203.39	-1.42279	0.170139	-8.36255	6.14e-17	4.92e-15	Down	gi|475596031|gb|EMT23241.1| Phosphoethanolamine N-methyltransferase 1 [Aegilops tauschii]	K05929	molecular_function:phosphoethanolamine N-methyltransferase activity(GO:0000234);biological_process:phosphatidylcholine biosynthetic process(GO:0006656);biological_process:methylation(GO:0032259);biological_process:choline biosynthetic process(GO:0042425);biological_process:pollen tube growth(GO:0009860);biological_process:pollen development(GO:0009555);biological_process:pollen tube guidance(GO:0…
TRIAE_CS42_2DL_TGACv1_158772_AA0525970	4102	350	1.61	445	1.73	397	1.59	123	0.57	175	0.66	144	0.68	285.112	-1.70193	0.203547	-8.36137	6.2e-17	4.96e-15	Down	gi|157041103|dbj|BAF79635.1| protein kinase [Triticum aestivum]	_	biological_process:protein phosphorylation(GO:0006468);molecular_function:ATP binding(GO:0005524);molecular_function:protein serine/threonine kinase activity(GO:0004674)
TRIAE_CS42_1DS_TGACv1_081154_AA0258130	3473	387	10.75	362	8.51	371	8.94	1012	28.44	1612	36.51	1246	35.58	774.202	1.4395	0.172223	8.35835	6.36e-17	5.08e-15	Ups	gi|475591616|gb|EMT21814.1| Charged multivesicular body protein 5 [Aegilops tauschii]	K12198	biological_process:protein transport(GO:0015031)
TRIAE_CS42_4BS_TGACv1_327915_AA1078530	3576	562	18.3	483	13.32	570	16.11	181	5.96	273	7.25	208	6.96	394.388	-1.56701	0.187548	-8.35526	6.53e-17	5.21e-15	Down	gi|475570670|gb|EMT16081.1| Deoxyuridine 5'-triphosphate nucleotidohydrolase [Aegilops tauschii]	K02291	_
TRIAE_CS42_1DL_TGACv1_063491_AA0227870	6147	755	7.1	727	5.79	778	6.35	290	2.76	386	2.96	348	3.37	567.267	-1.42684	0.170874	-8.35027	6.81e-17	5.42e-15	Down	gi|326516420|dbj|BAJ92365.1| predicted protein [Hordeum vulgare subsp. vulgare]<>gi|326518929|dbj|BAJ92625.1| predicted protein [Hordeum vulgare subsp. vulgare]	K04371	biological_process:phosphorylation(GO:0016310);molecular_function:protein serine/threonine kinase activity(GO:0004674);molecular_function:nucleotide binding(GO:0000166)
TRIAE_CS42_7DL_TGACv1_602640_AA1963570	7365	7465	80.76	7026	64.38	7614	71.51	2756	30.18	3969	35.02	2600	28.93	5441.16	-1.52749	0.183014	-8.34632	7.04e-17	5.59e-15	Down	gi|573918980|ref|XP_006647114.1| PREDICTED: phosphoenolpyruvate carboxylase 1 [Oryza brachyantha]	K01595	biological_process:tricarboxylic acid cycle(GO:0006099);molecular_function:phosphoenolpyruvate carboxylase activity(GO:0008964);biological_process:carbon fixation(GO:0015977)
TRIAE_CS42_1AL_TGACv1_002200_AA0039680	1754	65	2.13	75	2.08	156	4.43	671	22.22	877	23.4	595	20.02	373.4	2.37492	0.28464	8.34358	7.21e-17	5.72e-15	Ups	gi|51242711|gb|AAT99293.1| beta-expansin TaEXPB2 [Triticum aestivum]	_	cellular_component:extracellular region(GO:0005576);biological_process:sexual reproduction(GO:0019953)
TRIAE_CS42_1BS_TGACv1_050487_AA0172700	5378	413	1.69	280	0.97	337	1.19	123	0.51	114	0.38	100	0.42	238.803	-1.83447	0.220034	-8.33723	7.61e-17	6.02e-15	Down	gi|994077593|emb|CUM44213.1| unnamed protein product [Triticum aestivum]	_	_
TRIAE_CS42_7AL_TGACv1_558350_AA1792680	3294	179	2.23	309	3.27	307	3.33	63	0.8	71	0.72	42	0.54	174.395	-2.35705	0.282851	-8.33318	7.87e-17	6.22e-15	Down	gi|326487476|dbj|BAJ89722.1| predicted protein [Hordeum vulgare subsp. vulgare]	K17710	_
TRIAE_CS42_4BS_TGACv1_327908_AA1078290	5976	280	5.88	292	5.2	384	7.01	2456	52.23	1733	29.7	1374	29.69	1026.25	2.15697	0.258871	8.33222	7.93e-17	6.26e-15	Ups	gi|326524532|dbj|BAK00649.1| predicted protein [Hordeum vulgare subsp. vulgare]	_	cellular_component:integral component of membrane(GO:0016021)
TRIAE_CS42_5DS_TGACv1_457036_AA1481280	5516	377	5.97	266	3.57	249	3.42	849	13.6	1216	15.7	1111	18.09	630.577	1.49816	0.180027	8.32188	8.66e-17	6.82e-15	Ups	gi|474404653|gb|EMS66388.1| Guanylate kinase [Triticum urartu]	K00942	molecular_function:guanylate kinase activity(GO:0004385);biological_process:purine nucleotide metabolic process(GO:0006163)
TRIAE_CS42_1BL_TGACv1_030463_AA0091500	1864	283	6.53	281	5.49	269	5.39	768	17.93	1279	24.06	957	22.7	593.458	1.49502	0.17981	8.31447	9.22e-17	7.24e-15	Ups	gi|326490021|dbj|BAJ94084.1| predicted protein [Hordeum vulgare subsp. vulgare]<>gi|326532476|dbj|BAK05167.1| predicted protein [Hordeum vulgare subsp. vulgare]	K07198	biological_process:protein phosphorylation(GO:0006468);molecular_function:ATP binding(GO:0005524);biological_process:signal transduction(GO:0007165);molecular_function:protein serine/threonine kinase activity(GO:0004674)
TRIAE_CS42_3B_TGACv1_237045_AA0832750	986	3242	135.21	2676	94.52	2983	108.01	397	16.76	1312	44.63	596	25.56	1960.67	-2.19901	0.264483	-8.31438	9.22e-17	7.24e-15	Down		_	_
TRIAE_CS42_2BS_TGACv1_146060_AA0454510	1313	662	20.73	752	19.95	669	18.19	219	6.94	294	7.51	139	4.48	479.661	-1.91589	0.230463	-8.31323	9.31e-17	7.3e-15	Down	gi|326492065|dbj|BAJ98257.1| predicted protein [Hordeum vulgare subsp. vulgare]<>gi|326521042|dbj|BAJ92884.1| predicted protein [Hordeum vulgare subsp. vulgare]	K16286	_
TRIAE_CS42_U_TGACv1_641764_AA2103660	4562	282	2.99	353	3.17	289	2.66	53	0.57	112	0.97	111	1.21	210.15	-1.99399	0.239948	-8.31009	9.56e-17	7.48e-15	Down	gi|86439693|emb|CAJ19325.1| glycosyl transferase-like protein [Triticum aestivum]	K13648	molecular_function:transferase activity, transferring glycosyl groups(GO:0016757)
TRIAE_CS42_3B_TGACv1_220676_AA0714920	3714	86	1.16	92	1.05	78	0.91	341	4.65	573	6.3	327	4.53	228.859	1.88763	0.227264	8.30592	9.91e-17	7.74e-15	Ups	gi|383100757|emb|CCG47989.1| glycosyltransferase, HGA-like, expressed [Triticum aestivum]	_	molecular_function:transferase activity, transferring glycosyl groups(GO:0016757)
TRIAE_CS42_6DS_TGACv1_543417_AA1739820	955	8	0.34	7	0.26	8	0.3	58	2.53	153	5.37	180	7.97	60.7825	3.29126	0.396488	8.30103	1.03e-16	8.05e-15	Ups	gi|474449762|gb|EMS68807.1| hypothetical protein TRIUR3_10567 [Triticum urartu]	_	_
TRIAE_CS42_6AL_TGACv1_472065_AA1517340	11371	15870	58.94	10424	32.79	10600	34.18	4414	16.59	5574	16.88	4901	18.72	8908.56	-1.56313	0.188338	-8.2996	1.04e-16	8.13e-15	Down	gi|475588385|gb|EMT20839.1| hypothetical protein F775_04890 [Aegilops tauschii]	K03255	_
TRIAE_CS42_1AL_TGACv1_000473_AA0012920	4143	333	8.56	298	6.49	295	6.59	1100	28.63	1844	38.68	984	26.03	745.469	1.71331	0.206585	8.2935	1.1e-16	8.54e-15	Ups	gi|475582701|gb|EMT19215.1| UDP-glucose 4-epimerase GEPI48 [Aegilops tauschii]	K01784	biological_process:cellular metabolic process(GO:0044237);molecular_function:coenzyme binding(GO:0050662);molecular_function:nucleotide binding(GO:0000166);molecular_function:UDP-glucose 4-epimerase activity(GO:0003978);biological_process:galactose metabolic process(GO:0006012)
TRIAE_CS42_1BL_TGACv1_030959_AA0104540	5849	613	9.82	530	7.19	589	8.19	222	3.6	289	3.78	260	4.28	432.148	-1.44659	0.174498	-8.29	1.13e-16	8.78e-15	Down	gi|474340240|gb|EMS62641.1| Mitogen-activated protein kinase 9 [Triticum urartu]	K04371	_
TRIAE_CS42_4BL_TGACv1_320718_AA1046980	1433	424	12.17	458	11.13	507	12.63	126	3.66	222	5.2	132	3.9	326.771	-1.80578	0.217937	-8.28578	1.17e-16	9.09e-15	Down	gi|326502862|dbj|BAJ99059.1| predicted protein [Hordeum vulgare subsp. vulgare]<>gi|326502908|dbj|BAJ99082.1| predicted protein [Hordeum vulgare subsp. vulgare]<>gi|326530360|dbj|BAJ97606.1| predicted protein [Hordeum vulgare subsp. vulgare]	_	molecular_function:metal ion binding(GO:0046872)
TRIAE_CS42_4DS_TGACv1_361072_AA1160380	1121	1819	53.47	1499	37.32	1355	34.58	5013	149.13	5695	136.53	4537	137.15	3125.01	1.38921	0.16768	8.28489	1.18e-16	9.14e-15	Ups	gi|475559915|gb|EMT13445.1| hypothetical protein F775_26493 [Aegilops tauschii]	_	_
TRIAE_CS42_3AL_TGACv1_193889_AA0621920	1566	50	1.31	40	0.89	25	0.57	251	6.67	229	4.9	213	5.75	125.06	2.20551	0.266247	8.28371	1.19e-16	9.21e-15	Ups	gi|56201270|dbj|BAD72881.1| xylanase inhibitor TAXI-III [Triticum aestivum]<>gi|56201352|dbj|BAD72883.1| xylanase inhibitor TAXI-III [Triticum aestivum]<>gi|514052093|emb|CCX28654.1| xylanase inhibitor [Triticum aestivum]<>gi|514052095|emb|CCX28655.1| xylanase inhibitor [Triticum turgidum subsp. durum]<>gi|514052097|emb|CCX28656.1| xylanase inhibitor [Triticum aestivum]	_	biological_process:xylan catabolic process(GO:0045493);biological_process:proteolysis(GO:0006508);molecular_function:aspartic-type endopeptidase activity(GO:0004190)
TRIAE_CS42_2DS_TGACv1_179327_AA0606210	5693	8271	30.62	6196	19.43	9470	30.44	1115	4.18	3303	9.97	1540	5.86	5268.88	-2.25035	0.272101	-8.27027	1.34e-16	1.03e-14	Down	gi|721609624|ref|XP_010234592.1| PREDICTED: magnesium-chelatase subunit ChlH, chloroplastic [Brachypodium distachyon]<>gi|944079530|gb|KQK14882.1| hypothetical protein BRADI_1g19220 [Brachypodium distachyon]	K03403	molecular_function:magnesium chelatase activity(GO:0016851);biological_process:chlorophyll biosynthetic process(GO:0015995);cellular_component:chloroplast(GO:0009507);cellular_component:mitochondrion(GO:0005739);molecular_function:ATP binding(GO:0005524);cellular_component:chloroplast stroma(GO:0009570);cellular_component:chloroplast membrane(GO:0031969);biological_process:photosynthesis(GO:00159…
TRIAE_CS42_6AL_TGACv1_472493_AA1522760	4886	41	0.6	24	0.3	20	0.26	171	2.55	209	2.51	174	2.63	97.6175	2.28791	0.276649	8.2701	1.34e-16	1.03e-14	Ups	gi|357137367|ref|XP_003570272.1| PREDICTED: probable cyclic nucleotide-gated ion channel 17 [Brachypodium distachyon]<>gi|944065487|gb|KQK01078.1| hypothetical protein BRADI_3g53747 [Brachypodium distachyon]	K05391	cellular_component:membrane(GO:0016020);biological_process:single-organism transport(GO:0044765)
TRIAE_CS42_1BL_TGACv1_031113_AA0108080	1695	227	4.35	173	2.81	301	5	967	18.74	1503	23.47	981	19.31	637.483	1.89831	0.229584	8.26847	1.36e-16	1.04e-14	Ups	gi|474383474|gb|EMS64740.1| Expansin-B6 [Triticum urartu]	_	cellular_component:extracellular region(GO:0005576);biological_process:sexual reproduction(GO:0019953)
TRIAE_CS42_5DL_TGACv1_438771_AA1468650	2765	7716	94.07	9069	93.64	9024	95.51	2883	35.57	4123	41	2415	30.28	6155.3	-1.72404	0.208592	-8.26512	1.4e-16	1.07e-14	Down	gi|475581852|gb|EMT18963.1| hypothetical protein F775_26051 [Aegilops tauschii]	_	molecular_function:nucleotide binding(GO:0000166);cellular_component:chloroplast envelope(GO:0009941);cellular_component:chloroplast thylakoid membrane(GO:0009535)
TRIAE_CS42_4DS_TGACv1_361030_AA1159300	2040	147	2.96	264	4.51	236	4.13	26	0.53	68	1.12	33	0.68	138.6	-2.52813	0.305937	-8.26354	1.41e-16	1.08e-14	Down	gi|475618916|gb|EMT30592.1| hypothetical protein F775_12885 [Aegilops tauschii]	_	_
TRIAE_CS42_4AL_TGACv1_289136_AA0965610	2738	69	1.04	32	0.41	41	0.53	225	3.42	350	4.29	248	3.83	146.704	2.13096	0.257903	8.26264	1.42e-16	1.09e-14	Ups	gi|473933681|gb|EMS50070.1| Putative receptor protein kinase ZmPK1 [Triticum urartu]	_	biological_process:recognition of pollen(GO:0048544);biological_process:protein phosphorylation(GO:0006468);molecular_function:ATP binding(GO:0005524);molecular_function:protein serine/threonine kinase activity(GO:0004674)
TRIAE_CS42_2AS_TGACv1_112793_AA0345260	9947	179	2.3	103	1.12	84	0.94	448	5.83	697	7.31	586	7.75	320.38	1.87906	0.227457	8.26119	1.44e-16	1.1e-14	Ups	gi|473741081|gb|EMS45373.1| putative protein transport Sec1a [Triticum urartu]	K15292	biological_process:vesicle docking involved in exocytosis(GO:0006904)
TRIAE_CS42_5DL_TGACv1_433168_AA1404380	3686	1872	27.28	1800	22.21	1702	21.53	831	12.26	933	11.09	756	11.33	1361.17	-1.36536	0.165278	-8.26098	1.44e-16	1.1e-14	Down	gi|475618901|gb|EMT30585.1| RNA polymerase sigma factor rpoD [Aegilops tauschii]	K03086	molecular_function:sequence-specific DNA binding transcription factor activity(GO:0003700);molecular_function:DNA binding(GO:0003677);biological_process:DNA-templated transcription, initiation(GO:0006352);molecular_function:sigma factor activity(GO:0016987);biological_process:regulation of transcription, DNA-templated(GO:0006355)
TRIAE_CS42_3B_TGACv1_221656_AA0746720	5827	1093	9.52	682	5.03	840	6.35	289	2.55	409	2.91	255	2.28	617.393	-1.70876	0.206866	-8.26021	1.45e-16	1.11e-14	Down	gi|669030709|emb|CDM85332.1| unnamed protein product [Triticum aestivum]	_	molecular_function:oxidoreductase activity(GO:0016491);biological_process:oxidation-reduction process(GO:0055114);molecular_function:FMN binding(GO:0010181)
TRIAE_CS42_3B_TGACv1_221225_AA0734360	2056	3099	64.82	1781	31.55	1922	34.9	792	16.77	526	8.97	633	13.62	1529.28	-1.97297	0.23889	-8.2589	1.47e-16	1.12e-14	Down	gi|326494082|dbj|BAJ85503.1| predicted protein [Hordeum vulgare subsp. vulgare]	_	_
TRIAE_CS42_5AL_TGACv1_375975_AA1229860	4669	325	1.61	114	0.48	110	0.47	833	4.18	1730	6.99	1431	7.29	678.527	2.41775	0.292752	8.25871	1.47e-16	1.12e-14	Ups	gi|414873253|tpg|DAA51810.1| TPA: putative calcium-dependent protein kinase family protein [Zea mays]	K13412	molecular_function:calcium ion binding(GO:0005509);biological_process:protein phosphorylation(GO:0006468);molecular_function:ATP binding(GO:0005524);molecular_function:protein serine/threonine kinase activity(GO:0004674)
TRIAE_CS42_3DS_TGACv1_271453_AA0899010	2379	54	1.42	35	0.78	64	1.46	254	6.77	887	19.06	333	9.02	237.858	2.67909	0.324551	8.25474	1.52e-16	1.15e-14	Ups	gi|326527415|dbj|BAK07982.1| predicted protein [Hordeum vulgare subsp. vulgare]	K00430	molecular_function:heme binding(GO:0020037);molecular_function:metal ion binding(GO:0046872);molecular_function:peroxidase activity(GO:0004601);biological_process:oxidation-reduction process(GO:0055114);biological_process:response to oxidative stress(GO:0006979)
TRIAE_CS42_3B_TGACv1_223892_AA0789080	1851	233	3.07	237	2.65	186	2.13	593	7.91	933	10.03	880	11.93	473.536	1.52527	0.184795	8.25383	1.53e-16	1.16e-14	Ups	gi|669030366|emb|CDM84868.1| unnamed protein product [Triticum aestivum]	_	cellular_component:integral component of membrane(GO:0016021)
TRIAE_CS42_1AL_TGACv1_000591_AA0015400	2662	31	0.61	35	0.58	48	0.82	246	4.88	578	9.24	201	4.05	169.133	2.61073	0.316575	8.24679	1.63e-16	1.23e-14	Ups	gi|594707843|gb|AHM24949.1| HSP40, partial [Triticum aestivum]	K09510	_
TRIAE_CS42_2DL_TGACv1_160390_AA0550070	1425	175	6.13	114	3.38	71	2.16	578	20.51	644	18.41	551	19.87	329.11	1.95113	0.236657	8.24453	1.66e-16	1.25e-14	Ups	gi|475611108|gb|EMT27978.1| hypothetical protein F775_17443 [Aegilops tauschii]	_	biological_process:metal ion transport(GO:0030001);molecular_function:metal ion binding(GO:0046872)
TRIAE_CS42_5BL_TGACv1_404178_AA1288360	7810	180	2.12	162	1.62	151	1.55	985	11.77	737	7.09	633	7.68	448.268	1.91536	0.232411	8.24125	1.7e-16	1.28e-14	Ups	gi|326490559|dbj|BAJ84943.1| predicted protein, partial [Hordeum vulgare subsp. vulgare]	_	molecular_function:protein dimerization activity(GO:0046983)
TRIAE_CS42_3B_TGACv1_221095_AA0730210	7155	114	2.31	125	2.14	124	2.18	19	0.39	35	0.58	14	0.29	76.8023	-2.55536	0.310093	-8.24061	1.71e-16	1.29e-14	Down	gi|300681506|emb|CBH32600.1| pepsin A, putative, expressed [Triticum aestivum]	_	molecular_function:aspartic-type endopeptidase activity(GO:0004190);biological_process:proteolysis(GO:0006508)
TRIAE_CS42_1AL_TGACv1_003588_AA0050550	1666	216	5.33	152	3.18	240	5.14	25	0.62	70	1.41	38	0.96	131.156	-2.38931	0.290144	-8.23494	1.8e-16	1.35e-14	Down	gi|357140675|ref|XP_003571889.1| PREDICTED: uncharacterized protein LOC100830832 [Brachypodium distachyon]<>gi|944061545|gb|KQJ97135.1| hypothetical protein BRADI_3g28990 [Brachypodium distachyon]	_	_
TRIAE_CS42_1DL_TGACv1_062483_AA0215050	2445	340	5.64	398	5.59	463	6.67	1738	29.19	1695	22.94	1547	26.4	969.842	1.69805	0.206502	8.22292	1.99e-16	1.49e-14	Ups	gi|118040|sp|P00068.1|CYC_WHEAT RecName: Full=Cytochrome c	K08738	cellular_component:mitochondrial intermembrane space(GO:0005758);molecular_function:copper ion binding(GO:0005507);cellular_component:respiratory chain(GO:0070469);cellular_component:plasma membrane(GO:0005886);molecular_function:electron carrier activity(GO:0009055);molecular_function:iron ion binding(GO:0005506);molecular_function:heme binding(GO:0020037);biological_process:electron transport c…
TRIAE_CS42_1BS_TGACv1_052012_AA0181210	3475	21	0.31	17	0.21	14	0.18	110	1.66	170	2.06	134	2.05	70.3539	2.50702	0.304923	8.2218	2e-16	1.5e-14	Ups	gi|326518772|dbj|BAJ92547.1| predicted protein [Hordeum vulgare subsp. vulgare]	_	biological_process:protein phosphorylation(GO:0006468);molecular_function:ATP binding(GO:0005524);molecular_function:protein serine/threonine kinase activity(GO:0004674)
TRIAE_CS42_3B_TGACv1_221538_AA0743340	4271	200	1.46	256	1.58	240	1.52	72	0.53	69	0.41	45	0.34	156.557	-2.1053	0.256266	-8.21529	2.12e-16	1.58e-14	Down	gi|475539871|gb|EMT09497.1| hypothetical protein F775_15122 [Aegilops tauschii]	_	_
TRIAE_CS42_3B_TGACv1_221408_AA0739970	7666	262	1.92	223	1.39	227	1.45	68	0.51	100	0.6	90	0.68	168.354	-1.72189	0.209746	-8.2094	2.22e-16	1.65e-14	Down	gi|669029603|emb|CDM83864.1| unnamed protein product [Triticum aestivum]	_	_
TRIAE_CS42_7BL_TGACv1_578168_AA1890460	4385	241	4.35	110	1.68	98	1.54	1305	23.84	809	11.91	870	16.15	537.17	2.3604	0.287528	8.20929	2.22e-16	1.65e-14	Ups	gi|326515074|dbj|BAJ99898.1| predicted protein, partial [Hordeum vulgare subsp. vulgare]	K14664	cellular_component:cytoplasmic membrane-bounded vesicle(GO:0016023);molecular_function:hydrolase activity(GO:0016787);biological_process:metabolic process(GO:0008152)
TRIAE_CS42_6BS_TGACv1_513504_AA1643730	4131	387	4.9	676	7.24	681	7.48	131	1.68	164	1.69	195	2.54	397.732	-2.06757	0.251917	-8.20734	2.26e-16	1.68e-14	Down	gi|326525541|dbj|BAJ88817.1| predicted protein [Hordeum vulgare subsp. vulgare]	_	_
TRIAE_CS42_6DL_TGACv1_528174_AA1712190	2156	487	9.43	745	12.22	653	10.98	166	3.25	276	4.36	164	3.27	438	-1.89999	0.231602	-8.20366	2.33e-16	1.73e-14	Down	gi|508083454|gb|AGN03879.1| senescence-associated subtilisin protease [Triticum aestivum]	_	biological_process:negative regulation of catalytic activity(GO:0043086);biological_process:proteolysis(GO:0006508);molecular_function:identical protein binding(GO:0042802);molecular_function:serine-type endopeptidase activity(GO:0004252)
TRIAE_CS42_3DL_TGACv1_249314_AA0844990	3734	20	0.11	23	0.1	14	0.06	108	0.58	169	0.74	173	0.95	76.5448	2.4943	0.304108	8.20202	2.36e-16	1.75e-14	Ups	gi|475623822|gb|EMT32384.1| hypothetical protein F775_18628 [Aegilops tauschii]	_	molecular_function:DNA binding(GO:0003677);molecular_function:chromatin binding(GO:0003682);biological_process:transmembrane transport(GO:0055085);molecular_function:zinc ion binding(GO:0008270);cellular_component:intracellular(GO:0005622);molecular_function:metal ion binding(GO:0046872);biological_process:proteasome-mediated ubiquitin-dependent protein catabolic process(GO:0043161);molecular_fun…
TRIAE_CS42_7DS_TGACv1_621633_AA2021630	1424	283	8.17	236	5.77	168	4.21	66	1.93	70	1.65	76	2.26	156.215	-1.90827	0.232666	-8.20174	2.37e-16	1.75e-14	Down	gi|326513286|dbj|BAK06883.1| predicted protein [Hordeum vulgare subsp. vulgare]	_	_
TRIAE_CS42_5AS_TGACv1_392475_AA1259110	3500	398	4.29	402	3.67	391	3.66	139	1.52	194	1.71	172	1.91	293.41	-1.51556	0.184846	-8.19907	2.42e-16	1.79e-14	Down	gi|473887583|gb|EMS48267.1| hypothetical protein TRIUR3_23515 [Triticum urartu]	_	_
TRIAE_CS42_2AS_TGACv1_114436_AA0367220	8377	143	0.8	47	0.22	76	0.37	405	2.29	812	3.69	556	3.19	305.912	2.29662	0.280361	8.19164	2.58e-16	1.9e-14	Ups	gi|475517472|gb|EMT06098.1| LIM and UIM domain-containing [Aegilops tauschii]	_	molecular_function:zinc ion binding(GO:0008270)
TRIAE_CS42_3B_TGACv1_220596_AA0710400	4888	2486	33.17	2160	24.41	2072	24	1023	13.81	1153	12.55	859	11.79	1681.36	-1.41187	0.172362	-8.19128	2.58e-16	1.9e-14	Down	gi|669028930|emb|CDM82916.1| unnamed protein product [Triticum aestivum]	_	_
TRIAE_CS42_2AL_TGACv1_094824_AA0303690	3059	303	7.57	154	3.26	112	2.43	1480	37.4	1063	21.65	1003	25.75	641.452	2.2769	0.277974	8.19105	2.59e-16	1.9e-14	Ups	gi|474207381|gb|EMS58734.1| hypothetical protein TRIUR3_11623 [Triticum urartu]	_	_
TRIAE_CS42_2BL_TGACv1_131655_AA0430270	2580	44	0.38	61	0.44	55	0.41	255	2.2	398	2.77	235	2.06	160.182	2.05516	0.250918	8.19054	2.6e-16	1.9e-14	Ups	gi|326498349|dbj|BAJ98602.1| predicted protein [Hordeum vulgare subsp. vulgare]	K00666	cellular_component:peroxisome(GO:0005777);biological_process:metabolic process(GO:0008152);molecular_function:catalytic activity(GO:0003824)
TRIAE_CS42_4DS_TGACv1_361006_AA1158450	2624	43	1.42	19	0.53	11	0.32	130	4.35	307	8.28	279	9.49	116.668	2.74799	0.335604	8.18819	2.65e-16	1.94e-14	Ups	gi|357157121|ref|XP_003577692.1| PREDICTED: cysteine-rich receptor-like protein kinase 25 [Brachypodium distachyon]<>gi|721677824|ref|XP_010237822.1| PREDICTED: cysteine-rich receptor-like protein kinase 25 [Brachypodium distachyon]<>gi|944053261|gb|KQJ88899.1| hypothetical protein BRADI_4g21990 [Brachypodium distachyon]<>gi|944053262|gb|KQJ88900.1| hypothetical protein BRADI_4g21990 [Brachypodiu…	_	biological_process:protein phosphorylation(GO:0006468);molecular_function:ATP binding(GO:0005524);molecular_function:protein serine/threonine kinase activity(GO:0004674)
TRIAE_CS42_4AS_TGACv1_308110_AA1025970	2358	796	11.37	577	6.98	519	6.43	1828	26.42	2901	33.78	2043	30	1338.69	1.49965	0.18319	8.18628	2.69e-16	1.97e-14	Ups	gi|473787163|gb|EMS46261.1| hypothetical protein TRIUR3_08657 [Triticum urartu]	_	_
TRIAE_CS42_4AS_TGACv1_307523_AA1021110	2485	142	2.35	226	3.17	244	3.51	49	0.82	48	0.65	44	0.75	135.204	-2.30032	0.281036	-8.18513	2.72e-16	1.98e-14	Down	gi|326490085|dbj|BAJ94116.1| predicted protein [Hordeum vulgare subsp. vulgare]	_	cellular_component:plastid(GO:0009536)
TRIAE_CS42_6AL_TGACv1_472902_AA1527070	6126	35	0.32	12	0.09	19	0.15	118	1.08	264	1.95	209	1.94	97.6032	2.63419	0.321935	8.18236	2.78e-16	2.03e-14	Ups	gi|475599813|gb|EMT24334.1| Mitogen-activated protein kinase kinase kinase 1 [Aegilops tauschii]	K13414	biological_process:protein phosphorylation(GO:0006468);molecular_function:ATP binding(GO:0005524);molecular_function:protein serine/threonine kinase activity(GO:0004674)
TRIAE_CS42_2AL_TGACv1_095975_AA0316330	2225	61	0.59	97	0.79	78	0.65	461	4.48	522	4.09	319	3.15	238.051	2.06345	0.252289	8.17891	2.86e-16	2.08e-14	Ups	gi|326498349|dbj|BAJ98602.1| predicted protein [Hordeum vulgare subsp. vulgare]	K00666	cellular_component:peroxisome(GO:0005777);biological_process:metabolic process(GO:0008152);molecular_function:catalytic activity(GO:0003824)
TRIAE_CS42_6AL_TGACv1_471688_AA1512920	1889	172	3.74	85	1.57	102	1.93	8	0.18	23	0.41	23	0.51	72.6759	-2.78754	0.340829	-8.17869	2.87e-16	2.08e-14	Down	gi|326487352|dbj|BAJ89660.1| predicted protein, partial [Hordeum vulgare subsp. vulgare]<>gi|326523033|dbj|BAK04245.1| predicted protein, partial [Hordeum vulgare subsp. vulgare]	K17479	cellular_component:mitochondrion(GO:0005739)
TRIAE_CS42_1DS_TGACv1_082230_AA0264230	1381	5232	83.16	3924	52.83	3551	49	18566	298.67	19877	257.7	14107	230.61	10172	1.71468	0.209707	8.17657	2.92e-16	2.12e-14	Ups	gi|326526921|dbj|BAK00849.1| predicted protein [Hordeum vulgare subsp. vulgare]<>gi|397740902|gb|AFO63020.1| ACC oxidase [Hordeum vulgare]	K05933	biological_process:oxidation-reduction process(GO:0055114);molecular_function:oxidoreductase activity, acting on paired donors, with incorporation or reduction of molecular oxygen, 2-oxoglutarate as one donor, and incorporation of one atom each of oxygen into both donors(GO:0016706)
TRIAE_CS42_5BL_TGACv1_404593_AA1305520	5620	565	1.97	443	1.31	380	1.15	151	0.53	231	0.66	188	0.67	336.208	-1.54958	0.18961	-8.17245	3.02e-16	2.19e-14	Down	gi|475621404|gb|EMT31467.1| hypothetical protein F775_17765 [Aegilops tauschii]	_	_
TRIAE_CS42_3B_TGACv1_225689_AA0811070	1099	1141	42.69	1676	53.11	1470	47.75	526	19.92	573	17.49	520	20.01	1034.96	-1.6669	0.20405	-8.1691	3.11e-16	2.24e-14	Down	gi|669031440|emb|CDM86427.1| unnamed protein product [Triticum aestivum]	K13448	molecular_function:calcium ion binding(GO:0005509)
TRIAE_CS42_2BL_TGACv1_131483_AA0428330	985	40	0.9	35	0.67	37	0.72	172	3.91	346	6.33	192	4.43	123.818	2.21509	0.27118	8.16834	3.13e-16	2.25e-14	Ups	gi|475515312|gb|EMT05831.1| Histone H1 [Aegilops tauschii]	K11275	cellular_component:nucleosome(GO:0000786);molecular_function:DNA binding(GO:0003677);biological_process:nucleosome assembly(GO:0006334);cellular_component:nucleus(GO:0005634)
TRIAE_CS42_3AL_TGACv1_194627_AA0636990	2775	12	0.17	32	0.38	19	0.23	203	2.89	183	2.1	160	2.31	93.9566	2.61368	0.320141	8.16416	3.24e-16	2.33e-14	Ups	gi|669030600|emb|CDM85179.1| unnamed protein product [Triticum aestivum]	K14638	biological_process:transport(GO:0006810);cellular_component:membrane(GO:0016020);molecular_function:transporter activity(GO:0005215)
TRIAE_CS42_7DS_TGACv1_621835_AA2027260	2889	48	1.06	60	1.12	82	1.57	4	0.09	6	0.11	3	0.07	37.3457	-3.54237	0.434192	-8.15853	3.39e-16	2.44e-14	Down	gi|326515010|dbj|BAJ99866.1| predicted protein [Hordeum vulgare subsp. vulgare]	_	biological_process:metabolic process(GO:0008152);molecular_function:amino acid binding(GO:0016597)
TRIAE_CS42_6AS_TGACv1_485183_AA1539460	5331	631	3.78	569	2.89	482	2.51	236	1.43	273	1.33	253	1.56	420.387	-1.40882	0.172898	-8.1483	3.69e-16	2.65e-14	Down	gi|608996745|gb|AHW57570.1| squamosa promoter-binding-like protein 3 [Triticum aestivum]	_	cellular_component:nucleus(GO:0005634);molecular_function:DNA binding(GO:0003677)
TRIAE_CS42_7AS_TGACv1_569696_AA1822040	4328	314	2.94	211	1.67	183	1.49	1604	15.2	1134	8.66	950	9.15	690.635	2.04092	0.250486	8.14784	3.7e-16	2.65e-14	Ups	gi|568856499|ref|XP_006481820.1| PREDICTED: monodehydroascorbate reductase, seedling isozyme-like [Citrus sinensis]	K08232	molecular_function:flavin adenine dinucleotide binding(GO:0050660);molecular_function:oxidoreductase activity(GO:0016491);biological_process:oxidation-reduction process(GO:0055114)
TRIAE_CS42_3DL_TGACv1_249618_AA0852770	2425	1083	18.36	1098	15.77	1143	16.83	401	6.88	220	3.04	316	5.51	755.604	-2.0064	0.246291	-8.14647	3.75e-16	2.67e-14	Down	gi|669031455|emb|CDM86445.1| unnamed protein product [Triticum aestivum]	K13448	molecular_function:calcium ion binding(GO:0005509)
TRIAE_CS42_4AL_TGACv1_289363_AA0969740	2720	345	6.98	471	8.07	419	7.36	104	2.13	166	2.74	163	3.39	291.8	-1.78033	0.218541	-8.14642	3.75e-16	2.67e-14	Down	gi|326512774|dbj|BAK03294.1| predicted protein [Hordeum vulgare subsp. vulgare]	K00517	molecular_function:metal ion binding(GO:0046872);molecular_function:oxidoreductase activity(GO:0016491)
TRIAE_CS42_3AL_TGACv1_195132_AA0645160	2038	262	11.05	247	8.82	229	8.39	1048	44.73	919	31.61	852	36.96	560.218	1.60903	0.197514	8.14641	3.75e-16	2.67e-14	Ups	gi|326488725|dbj|BAJ97974.1| predicted protein [Hordeum vulgare subsp. vulgare]	K18342	_
TRIAE_CS42_1BL_TGACv1_031102_AA0107780	3725	19	0.53	3	0.07	4	0.1	141	3.97	147	3.34	101	2.89	62.8294	3.2089	0.394048	8.14343	3.84e-16	2.74e-14	Ups	gi|474448428|gb|EMS68739.1| Serine/threonine-protein kinase SAPK4 [Triticum urartu]	K14498	biological_process:protein phosphorylation(GO:0006468);molecular_function:ATP binding(GO:0005524);molecular_function:protein serine/threonine kinase activity(GO:0004674)
TRIAE_CS42_5BL_TGACv1_405026_AA1318000	3374	599	7.3	996	10.28	899	9.51	266	3.28	296	2.94	260	3.26	585.762	-1.85047	0.227318	-8.14042	3.94e-16	2.8e-14	Down	gi|357153691|ref|XP_003576535.1| PREDICTED: pentatricopeptide repeat-containing protein At4g30825, chloroplastic [Brachypodium distachyon]	_	cellular_component:nucleus(GO:0005634);biological_process:cell cycle(GO:0007049)
TRIAE_CS42_7AL_TGACv1_557214_AA1778230	15956	1900	83.47	2822	105	2855	108.89	838	37.26	1076	38.56	804	36.33	1810.55	-1.74765	0.214857	-8.13401	4.15e-16	2.95e-14	Down	gi|1572627|gb|AAB67991.1| Cu/Zn superoxide dismutase [Triticum aestivum]<>gi|380865868|gb|AFF19563.1| superoxide dismutase [Triticum aestivum]	K04565	molecular_function:metal ion binding(GO:0046872);biological_process:superoxide metabolic process(GO:0006801);molecular_function:superoxide dismutase activity(GO:0004784);biological_process:oxidation-reduction process(GO:0055114);cellular_component:chloroplast(GO:0009507)
TRIAE_CS42_U_TGACv1_641800_AA2104440	14025	296	2.61	201	1.5	124	0.95	753	6.73	1122	8.08	972	8.83	530.953	1.8415	0.226615	8.1261	4.43e-16	3.14e-14	Ups	gi|721662890|ref|XP_010235324.1| PREDICTED: calcium-transporting ATPase 8, plasma membrane-type-like [Brachypodium distachyon]<>gi|944063443|gb|KQJ99033.1| hypothetical protein BRADI_3g40640 [Brachypodium distachyon]	K01537	molecular_function:calcium-transporting ATPase activity(GO:0005388);molecular_function:calmodulin binding(GO:0005516);biological_process:calcium ion transmembrane transport(GO:0070588);cellular_component:integral component of membrane(GO:0016021);molecular_function:metal ion binding(GO:0046872);molecular_function:ATP binding(GO:0005524)
TRIAE_CS42_7BS_TGACv1_592285_AA1934930	6509	18	0.15	26	0.18	18	0.13	116	0.96	329	2.2	158	1.33	97.9156	2.69718	0.332164	8.12003	4.66e-16	3.3e-14	Ups	gi|475571995|gb|EMT16397.1| hypothetical protein F775_20633 [Aegilops tauschii]	_	_
TRIAE_CS42_4DL_TGACv1_343300_AA1132910	965	1630	71.38	980	36.35	597	22.7	4807	213.05	8351	298.29	4791	215.78	3201.13	2.0945	0.258012	8.11783	4.75e-16	3.35e-14	Ups	gi|475535645|gb|EMT08781.1| Chemocyanin [Aegilops tauschii]	_	molecular_function:copper ion binding(GO:0005507);molecular_function:electron carrier activity(GO:0009055)
TRIAE_CS42_5AS_TGACv1_394031_AA1277840	3384	1162	19.37	1214	17.14	1126	16.29	455	7.68	559	7.6	619	10.61	885.528	-1.38121	0.170243	-8.11316	4.93e-16	3.48e-14	Down	gi|156454134|gb|ABU63755.1| salt response protein [Triticum aestivum]	_	_
TRIAE_CS42_6AL_TGACv1_471804_AA1514510	1810	43	1.18	30	0.69	40	0.95	292	8.08	296	6.6	168	4.72	134.257	2.3147	0.285402	8.11032	5.05e-16	3.56e-14	Ups	gi|473980622|gb|EMS51546.1| hypothetical protein TRIUR3_30366 [Triticum urartu]	_	_
TRIAE_CS42_2DL_TGACv1_159303_AA0536140	2330	60	1.13	73	1.16	40	0.65	499	9.49	716	10.98	219	4.23	243.404	2.55539	0.315087	8.11011	5.06e-16	3.56e-14	Ups	gi|326498349|dbj|BAJ98602.1| predicted protein [Hordeum vulgare subsp. vulgare]	K00666	cellular_component:peroxisome(GO:0005777);biological_process:metabolic process(GO:0008152);molecular_function:catalytic activity(GO:0003824)
TRIAE_CS42_2BL_TGACv1_129289_AA0376780	2772	407	2.35	604	2.95	529	2.65	142	0.83	180	0.85	208	1.23	363.546	-1.79703	0.221657	-8.10724	5.18e-16	3.64e-14	Down	gi|357144127|ref|XP_003573181.1| PREDICTED: uncharacterized protein LOC100825423 [Brachypodium distachyon]<>gi|944058994|gb|KQJ94584.1| hypothetical protein BRADI_3g11337 [Brachypodium distachyon]<>gi|944058995|gb|KQJ94585.1| hypothetical protein BRADI_3g11337 [Brachypodium distachyon]	_	molecular_function:transferase activity, transferring glycosyl groups(GO:0016757)
TRIAE_CS42_1AL_TGACv1_000327_AA0008940	6149	2731	19.73	1920	11.75	1888	11.84	795	5.81	1147	6.76	699	5.19	1578.73	-1.56859	0.193518	-8.10567	5.25e-16	3.68e-14	Down	gi|326493558|dbj|BAJ85240.1| predicted protein, partial [Hordeum vulgare subsp. vulgare]	_	_
TRIAE_CS42_4AL_TGACv1_291775_AA0996540	4509	289	4.53	222	2.95	179	2.44	1663	26.39	914	11.69	1163	18.75	699.808	2.09644	0.258691	8.10403	5.32e-16	3.72e-14	Ups	gi|242038325|ref|XP_002466557.1| hypothetical protein SORBIDRAFT_01g009880 [Sorghum bicolor]<>gi|241920411|gb|EER93555.1| hypothetical protein SORBI_001G111000 [Sorghum bicolor]	K01580	molecular_function:pyridoxal phosphate binding(GO:0030170);biological_process:glutamate metabolic process(GO:0006536);molecular_function:glutamate decarboxylase activity(GO:0004351)
TRIAE_CS42_4BS_TGACv1_328726_AA1092700	916	50	2.52	25	1.07	19	0.83	194	9.89	196	8.06	297	15.39	119.36	2.43265	0.300287	8.10107	5.45e-16	3.81e-14	Ups	gi|475426878|gb|EMT01120.1| hypothetical protein F775_31013 [Aegilops tauschii]	_	_
TRIAE_CS42_2BL_TGACv1_132535_AA0438220	3068	503	3.82	618	3.97	835	5.5	117	0.9	180	1.11	244	1.9	444.035	-2.09331	0.258415	-8.10059	5.47e-16	3.82e-14	Down	gi|357164720|ref|XP_003580144.1| PREDICTED: phenylalanine ammonia-lyase [Brachypodium distachyon]<>gi|944047978|gb|KQJ83619.1| hypothetical protein BRADI_5g15830 [Brachypodium distachyon]	K10775	cellular_component:cytoplasm(GO:0005737);molecular_function:phenylalanine ammonia-lyase activity(GO:0045548);biological_process:cinnamic acid biosynthetic process(GO:0009800);biological_process:L-phenylalanine catabolic process(GO:0006559)
TRIAE_CS42_2BS_TGACv1_146447_AA0465360	999	197	8.11	141	4.92	126	4.5	757	31.54	711	23.87	545	23.07	387.153	1.78385	0.220226	8.1001	5.49e-16	3.83e-14	Ups	gi|1002284740|ref|XP_015646667.1| PREDICTED: uncharacterized protein LOC4344156 [Oryza sativa Japonica Group]<>gi|22775615|dbj|BAC15469.1| symbiosis-related protein-like protein [Oryza sativa Japonica Group]<>gi|50510132|dbj|BAD31097.1| symbiosis-related protein-like protein [Oryza sativa Japonica Group]<>gi|113612047|dbj|BAF22425.1| Os07g0657400 [Oryza sativa Japonica Group]<>gi|937928098|dbj|BA…	_	molecular_function:transferase activity, transferring glycosyl groups(GO:0016757)
TRIAE_CS42_5DL_TGACv1_435239_AA1447600	1199	148	5.08	105	3.05	90	2.68	21	0.73	29	0.81	15	0.53	71.7798	-2.51056	0.309983	-8.09903	5.54e-16	3.85e-14	Down	gi|117653889|gb|ABK55360.1| CBFIIIa-D6 [Triticum aestivum]	_	_
TRIAE_CS42_6BL_TGACv1_500110_AA1599200	1312	98	3.11	85	2.28	47	1.29	282	9.06	882	22.83	480	15.66	276.801	2.35382	0.290631	8.09901	5.54e-16	3.85e-14	Ups	gi|326501902|dbj|BAK06443.1| predicted protein [Hordeum vulgare subsp. vulgare]	_	molecular_function:DNA binding(GO:0003677);molecular_function:chromatin binding(GO:0003682);biological_process:transmembrane transport(GO:0055085);molecular_function:zinc ion binding(GO:0008270);cellular_component:intracellular(GO:0005622);molecular_function:metal ion binding(GO:0046872);biological_process:proteasome-mediated ubiquitin-dependent protein catabolic process(GO:0043161);molecular_fun…
TRIAE_CS42_1DL_TGACv1_061105_AA0185500	4056	252	3.26	149	1.63	150	1.69	1037	13.59	918	9.69	685	9.12	498.25	1.92025	0.237131	8.09782	5.6e-16	3.88e-14	Ups	gi|475598188|gb|EMT23868.1| hypothetical protein F775_26642 [Aegilops tauschii]	_	_
TRIAE_CS42_5BL_TGACv1_406045_AA1339760	7495	490	5.81	366	3.67	330	3.4	1093	13.11	2104	20.34	1446	17.62	892.47	1.60711	0.198473	8.09738	5.62e-16	3.89e-14	Ups	gi|326490425|dbj|BAJ84876.1| predicted protein [Hordeum vulgare subsp. vulgare]<>gi|326509979|dbj|BAJ87206.1| predicted protein [Hordeum vulgare subsp. vulgare]	K13436	molecular_function:protein tyrosine kinase activity(GO:0004713);biological_process:protein phosphorylation(GO:0006468);molecular_function:ATP binding(GO:0005524)
TRIAE_CS42_6BL_TGACv1_501458_AA1617730	6605	1269	15.98	749	7.99	740	8.09	301	3.84	418	4.29	286	3.7	647.342	-1.69613	0.209573	-8.09329	5.81e-16	4.02e-14	Down	gi|326499049|dbj|BAK06015.1| predicted protein [Hordeum vulgare subsp. vulgare]	K10143	biological_process:anthocyanin-containing compound metabolic process(GO:0046283);biological_process:DNA repair(GO:0006281);molecular_function:zinc ion binding(GO:0008270);biological_process:photoperiodism, flowering(GO:0048573);biological_process:regulation of stomatal movement(GO:0010119);biological_process:shade avoidance(GO:0009641);cellular_component:nucleus(GO:0005634)
TRIAE_CS42_2AS_TGACv1_113199_AA0352960	3891	825	8.72	749	6.7	786	7.21	241	2.58	336	2.9	139	1.51	539.069	-1.95134	0.241552	-8.07831	6.57e-16	4.53e-14	Down	gi|326492065|dbj|BAJ98257.1| predicted protein [Hordeum vulgare subsp. vulgare]<>gi|326521042|dbj|BAJ92884.1| predicted protein [Hordeum vulgare subsp. vulgare]	K16286	_
TRIAE_CS42_5AL_TGACv1_379003_AA1255360	2395	98	1.6	46	0.64	39	0.55	762	12.62	465	6.21	315	5.3	270.179	2.63635	0.326596	8.07219	6.9e-16	4.76e-14	Ups	gi|357159541|ref|XP_003578479.1| PREDICTED: UDP-glucose 4-epimerase 3-like [Brachypodium distachyon]<>gi|944055497|gb|KQJ91135.1| hypothetical protein BRADI_4g35790 [Brachypodium distachyon]	K01784	biological_process:pollen development(GO:0009555);biological_process:galactose biosynthetic process(GO:0046369);cellular_component:plasma membrane(GO:0005886);molecular_function:protein dimerization activity(GO:0046983);biological_process:response to stress(GO:0006950);biological_process:cellular metabolic process(GO:0044237);molecular_function:UDP-glucose 4-epimerase activity(GO:0003978);molecul…
TRIAE_CS42_5BS_TGACv1_424687_AA1391330	4817	2137	15.51	1763	10.84	1675	10.55	794	5.83	572	3.39	556	4.15	1310.12	-1.74414	0.216089	-8.07142	6.95e-16	4.78e-14	Down	gi|475593884|gb|EMT22524.1| Light-inducible protein CPRF2 [Aegilops tauschii]	_	_
TRIAE_CS42_2AL_TGACv1_094726_AA0302190	2695	116	2.54	140	2.6	212	4.03	26	0.58	33	0.59	35	0.79	101.375	-2.47194	0.30626	-8.07137	6.95e-16	4.78e-14	Down	gi|721697574|ref|XP_010227348.1| PREDICTED: uncharacterized protein LOC100835063 [Brachypodium distachyon]<>gi|944049831|gb|KQJ85472.1| hypothetical protein BRADI_5g27290 [Brachypodium distachyon]	_	_
TRIAE_CS42_1AL_TGACv1_000456_AA0012510	1725	119	3.17	50	1.13	136	3.15	667	18	680	14.79	564	15.47	342.573	2.22568	0.275893	8.06718	7.19e-16	4.94e-14	Ups	gi|474383474|gb|EMS64740.1| Expansin-B6 [Triticum urartu]	_	cellular_component:extracellular region(GO:0005576);biological_process:sexual reproduction(GO:0019953)
TRIAE_CS42_7DL_TGACv1_603974_AA1991880	1181	686	26.05	501	16.11	556	18.33	182	6.99	284	8.8	271	10.58	426.685	-1.51628	0.188185	-8.05738	7.79e-16	5.34e-14	Down	gi|326509463|dbj|BAJ91648.1| predicted protein [Hordeum vulgare subsp. vulgare]<>gi|326521746|dbj|BAK00449.1| predicted protein [Hordeum vulgare subsp. vulgare]<>gi|326531614|dbj|BAJ97811.1| predicted protein [Hordeum vulgare subsp. vulgare]<>gi|326531730|dbj|BAJ97869.1| predicted protein [Hordeum vulgare subsp. vulgare]	_	_
TRIAE_CS42_7BL_TGACv1_578150_AA1890160	40397	1125	46.35	2561	89.37	2654	94.94	532	22.18	559	18.79	412	17.46	1413.91	-2.2699	0.281929	-8.05132	8.19e-16	5.61e-14	Down	gi|1568639|gb|AAB67990.1| Cu/Zn superoxide dismutase (chloroplast) [Triticum aestivum]	K04565	molecular_function:metal ion binding(GO:0046872);biological_process:superoxide metabolic process(GO:0006801);molecular_function:superoxide dismutase activity(GO:0004784);biological_process:oxidation-reduction process(GO:0055114);cellular_component:chloroplast(GO:0009507)
TRIAE_CS42_5BS_TGACv1_423588_AA1380070	3762	2468	24.04	2844	23.46	2676	22.63	1173	11.56	1313	10.43	1265	12.67	2030.77	-1.3694	0.170133	-8.04901	8.35e-16	5.7e-14	Down	gi|475499610|gb|EMT04185.1| hypothetical protein F775_27680 [Aegilops tauschii]	K14190	_
TRIAE_CS42_2DL_TGACv1_159392_AA0537640	3856	202	1.78	168	1.25	136	1.04	467	4.15	861	6.17	679	6.14	385.184	1.6256	0.201977	8.04847	8.38e-16	5.72e-14	Ups	gi|475565000|gb|EMT14673.1| hypothetical protein F775_05422 [Aegilops tauschii]	_	_
TRIAE_CS42_6AS_TGACv1_487866_AA1573300	3928	326	5.51	474	6.79	469	6.88	60	1.03	43	0.59	136	2.36	271.331	-2.52752	0.314217	-8.04386	8.7e-16	5.93e-14	Down	gi|326514212|dbj|BAJ92256.1| predicted protein, partial [Hordeum vulgare subsp. vulgare]	_	_
TRIAE_CS42_2AS_TGACv1_112628_AA0342540	3457	988	17.3	1204	17.85	1014	15.41	445	7.88	474	6.77	490	8.82	800.269	-1.45532	0.180927	-8.04369	8.72e-16	5.93e-14	Down	gi|326521474|dbj|BAK00313.1| predicted protein [Hordeum vulgare subsp. vulgare]	_	biological_process:metabolic process(GO:0008152);molecular_function:phosphoglycolate phosphatase activity(GO:0008967);cellular_component:mitochondrion(GO:0005739)
TRIAE_CS42_1DS_TGACv1_080965_AA0256150	1457	20	0.56	23	0.55	11	0.27	103	2.94	165	3.8	178	5.17	75.303	2.54157	0.316108	8.04019	8.97e-16	6.09e-14	Ups	gi|475579421|gb|EMT18338.1| hypothetical protein F775_03638 [Aegilops tauschii]	_	_
TRIAE_CS42_3B_TGACv1_221841_AA0751280	2690	123	1.76	186	2.26	151	1.88	25	0.36	48	0.56	36	0.53	100.911	-2.27486	0.282979	-8.03898	9.06e-16	6.14e-14	Down	gi|669030428|emb|CDM84951.1| unnamed protein product [Triticum aestivum]	_	_
TRIAE_CS42_1DL_TGACv1_061939_AA0205980	7797	146	0.88	96	0.49	51	0.27	387	2.37	613	3.03	658	4.09	296.046	2.10697	0.262105	8.03866	9.08e-16	6.15e-14	Ups	gi|326492772|dbj|BAJ90242.1| predicted protein [Hordeum vulgare subsp. vulgare]	_	_
TRIAE_CS42_3DL_TGACv1_254184_AA0896080	1833	798	18.79	983	19.61	907	18.55	332	7.91	468	8.99	375	9.08	669.347	-1.47948	0.184284	-8.02824	9.89e-16	6.69e-14	Down	gi|474353370|gb|EMS63050.1| Phospholipase A1-II 5 [Triticum urartu]	_	biological_process:lipid metabolic process(GO:0006629);molecular_function:triglyceride lipase activity(GO:0004806)
TRIAE_CS42_6DL_TGACv1_529972_AA1719190	2239	9554	220.22	12026	234.77	11926	238.66	4152	96.86	5147	96.77	4309	102.15	8216.06	-1.57478	0.196192	-8.02675	1e-15	6.76e-14	Down	gi|288904218|gb|AAZ67145.2| geranylgeranyl hydrogenase [Triticum aestivum]	K10960	biological_process:oxidation-reduction process(GO:0055114);molecular_function:oxidoreductase activity, acting on the CH-CH group of donors, NAD or NADP as acceptor(GO:0016628);biological_process:chlorophyll biosynthetic process(GO:0015995);cellular_component:chloroplast envelope(GO:0009941);cellular_component:chloroplast thylakoid membrane(GO:0009535);molecular_function:nucleotide binding(GO:0000…
TRIAE_CS42_3DS_TGACv1_271513_AA0900760	1110	94	2.77	143	3.57	119	3.05	442	13.19	635	15.27	475	14.4	294.873	1.74444	0.217372	8.02514	1.01e-15	6.84e-14	Ups		_	_
TRIAE_CS42_5AL_TGACv1_374927_AA1212210	2398	80	1.03	85	0.93	83	0.93	8	0.1	5	0.05	17	0.23	50.1512	-2.99543	0.37355	-8.01881	1.07e-15	7.19e-14	Down	gi|474347009|gb|EMS62901.1| hypothetical protein TRIUR3_31724 [Triticum urartu]	_	molecular_function:N-acetyltransferase activity(GO:0008080);biological_process:unidimensional cell growth(GO:0009826);biological_process:auxin-activated signaling pathway(GO:0009734);biological_process:photomorphogenesis(GO:0009640);biological_process:response to ethylene(GO:0009723)
TRIAE_CS42_7AS_TGACv1_569995_AA1828390	1942	108	2.39	186	3.49	163	3.14	31	0.7	40	0.72	25	0.57	99.1124	-2.4104	0.300691	-8.01619	1.09e-15	7.33e-14	Down	gi|326496437|dbj|BAJ94680.1| predicted protein [Hordeum vulgare subsp. vulgare]<>gi|326500178|dbj|BAJ94960.1| predicted protein [Hordeum vulgare subsp. vulgare]<>gi|326532986|dbj|BAJ89338.1| predicted protein [Hordeum vulgare subsp. vulgare]	_	molecular_function:cis-zeatin O-beta-D-glucosyltransferase activity(GO:0050502);biological_process:metabolic process(GO:0008152);molecular_function:trans-zeatin O-beta-D-glucosyltransferase activity(GO:0050403)
TRIAE_CS42_1DL_TGACv1_062908_AA0221580	2063	112	2.92	77	1.7	44	0.99	449	11.83	423	8.99	369	9.88	228.378	2.05382	0.256221	8.01582	1.09e-15	7.35e-14	Ups	gi|475590918|gb|EMT21600.1| hypothetical protein F775_29369 [Aegilops tauschii]	_	cellular_component:integral component of membrane(GO:0016021)
TRIAE_CS42_3B_TGACv1_221305_AA0736730	7915	475	4.47	334	2.66	288	2.35	1138	10.83	2377	18.23	1367	13.22	907.936	1.77374	0.221358	8.01298	1.12e-15	7.51e-14	Ups	gi|669030631|emb|CDM85221.1| unnamed protein product [Triticum aestivum]	_	cellular_component:mitochondrion(GO:0005739);cellular_component:plasma membrane(GO:0005886)
TRIAE_CS42_1AL_TGACv1_003185_AA0048590	2915	39	1.09	7	0.17	34	0.82	879	24.78	1228	27.9	861	24.67	453.186	3.91843	0.48912	8.01118	1.14e-15	7.59e-14	Ups	gi|326508674|dbj|BAJ95859.1| predicted protein [Hordeum vulgare subsp. vulgare]	_	molecular_function:iron ion binding(GO:0005506);molecular_function:electron carrier activity(GO:0009055);molecular_function:iron-sulfur cluster binding(GO:0051536);cellular_component:chloroplast(GO:0009507)
TRIAE_CS42_7DL_TGACv1_602942_AA1972460	5529	1275	39.24	1555	40.54	1368	36.56	4409	137.34	5190	130.29	4361	138.05	2850.86	1.39731	0.17442	8.01118	1.14e-15	7.59e-14	Ups	gi|37651975|emb|CAE51321.1| chopper chaperone [Hordeum vulgare subsp. vulgare]<>gi|326497263|dbj|BAK02216.1| predicted protein [Hordeum vulgare subsp. vulgare]<>gi|326500266|dbj|BAK06222.1| predicted protein [Hordeum vulgare subsp. vulgare]<>gi|326504752|dbj|BAK06667.1| predicted protein [Hordeum vulgare subsp. vulgare]	K07213	biological_process:metal ion transport(GO:0030001);molecular_function:metal ion binding(GO:0046872)
TRIAE_CS42_4BL_TGACv1_321935_AA1067000	4320	1754	19.75	1327	12.66	1385	13.54	5934	67.62	5684	52.2	4553	52.72	3245.79	1.53719	0.19189	8.01081	1.14e-15	7.61e-14	Ups	gi|475585089|gb|EMT19954.1| Signal recognition particle receptor subunit alpha [Aegilops tauschii]	K13431	molecular_function:nucleoside-triphosphatase activity(GO:0017111);molecular_function:nucleotide binding(GO:0000166);biological_process:intracellular protein transport(GO:0006886);cellular_component:endoplasmic reticulum(GO:0005783)
TRIAE_CS42_1BL_TGACv1_031802_AA0120860	3013	38	0.82	33	0.6	35	0.65	436	9.49	183	3.21	262	5.79	156.292	2.60229	0.324911	8.00926	1.15e-15	7.69e-14	Ups	gi|357132818|ref|XP_003568025.1| PREDICTED: calcineurin B-like protein 4 isoform X2 [Brachypodium distachyon]<>gi|721636151|ref|XP_010231117.1| PREDICTED: calcineurin B-like protein 4 isoform X2 [Brachypodium distachyon]<>gi|944069729|gb|KQK05213.1| hypothetical protein BRADI_2g18740 [Brachypodium distachyon]<>gi|944069730|gb|KQK05214.1| hypothetical protein BRADI_2g18740 [Brachypodium distachyon]	K06268	cellular_component:cytoplasm(GO:0005737);biological_process:response to water deprivation(GO:0009414);biological_process:hypotonic salinity response(GO:0042539);molecular_function:calcium ion binding(GO:0005509);cellular_component:membrane(GO:0016020);biological_process:cellular potassium ion homeostasis(GO:0030007);biological_process:detection of calcium ion(GO:0005513)
TRIAE_CS42_1AL_TGACv1_001535_AA0031870	3968	32	0.92	13	0.32	9	0.22	126	3.66	171	4	176	5.19	79.4932	2.62785	0.328165	8.00772	1.17e-15	7.78e-14	Ups		_	_
TRIAE_CS42_3AL_TGACv1_195966_AA0655980	3458	1544	39.68	1416	30.82	1856	41.41	270	7.02	761	15.95	376	9.94	1091.61	-2.04223	0.255173	-8.00332	1.21e-15	8.05e-14	Down	gi|166798219|gb|ABY89661.1| RING-finger domain containing protein [Triticum aestivum]<>gi|669030666|emb|CDM85269.1| unnamed protein product [Triticum aestivum]	_	molecular_function:zinc ion binding(GO:0008270)
TRIAE_CS42_1DL_TGACv1_061263_AA0190400	4001	112	1.93	130	1.9	99	1.48	397	6.93	485	6.82	412	7.31	254.759	1.57887	0.197323	8.00146	1.23e-15	8.16e-14	Ups	gi|474219325|gb|EMS59166.1| hypothetical protein TRIUR3_20904 [Triticum urartu]	_	_
TRIAE_CS42_3DS_TGACv1_273800_AA0933490	4543	1881	16.81	1851	14.01	1697	13.17	859	7.77	950	6.93	753	6.92	1377.69	-1.35383	0.169231	-7.99989	1.25e-15	8.25e-14	Down	gi|475551205|gb|EMT11595.1| hypothetical protein F775_27187 [Aegilops tauschii]	_	_
TRIAE_CS42_5BL_TGACv1_405098_AA1319870	1027	66	2.64	55	1.87	40	1.39	4	0.16	3	0.1	3	0.12	30.7229	-3.56265	0.445649	-7.9943	1.3e-15	8.62e-14	Down	gi|326489181|dbj|BAK01574.1| predicted protein [Hordeum vulgare subsp. vulgare]	_	_
TRIAE_CS42_6DL_TGACv1_526777_AA1691890	2301	55	1.59	44	1.08	36	0.9	166	4.86	325	7.67	243	7.23	131.489	2.02957	0.25394	7.99233	1.32e-15	8.75e-14	Ups	gi|473895519|gb|EMS48945.1| High mobility group B protein 4 [Triticum urartu]	_	_
TRIAE_CS42_3DL_TGACv1_252357_AA0889540	6605	34	0.32	16	0.13	23	0.19	390	3.69	201	1.53	155	1.49	128.956	2.83475	0.354805	7.98961	1.35e-15	8.93e-14	Ups	gi|357135464|ref|XP_003569329.1| PREDICTED: ABC transporter G family member 36 [Brachypodium distachyon]<>gi|944073182|gb|KQK08666.1| hypothetical protein BRADI_2g43120 [Brachypodium distachyon]	_	biological_process:transport(GO:0006810);cellular_component:integral component of membrane(GO:0016021);;molecular_function:ATP binding(GO:0005524);molecular_function:ATPase activity(GO:0016887)
TRIAE_CS42_2BS_TGACv1_146700_AA0471080	1997	320	3.56	220	2.08	178	1.72	845	9.53	1182	10.74	802	9.19	547.864	1.63763	0.204976	7.98939	1.36e-15	8.93e-14	Ups	gi|357122229|ref|XP_003562818.1| PREDICTED: polyol transporter 5-like [Brachypodium distachyon]<>gi|944080169|gb|KQK15521.1| hypothetical protein BRADI_1g23440 [Brachypodium distachyon]	_	biological_process:myo-inositol transport(GO:0015798);molecular_function:glucose transmembrane transporter activity(GO:0005355);biological_process:mannitol transport(GO:0015797);molecular_function:D-xylose transmembrane transporter activity(GO:0015148);cellular_component:plasma membrane(GO:0005886);biological_process:sorbitol transport(GO:0015795);biological_process:D-xylose transport(GO:0015753)…
TRIAE_CS42_3AL_TGACv1_194286_AA0630400	4519	215	2.42	156	1.49	151	1.48	604	6.88	645	5.92	609	7.05	372.539	1.50822	0.188834	7.98701	1.38e-15	9.1e-14	Ups	gi|147225201|dbj|BAF62436.1| protein phosphatase 2C [Triticum aestivum]	K14497	biological_process:protein dephosphorylation(GO:0006470);molecular_function:metal ion binding(GO:0046872);molecular_function:protein serine/threonine phosphatase activity(GO:0004722)
TRIAE_CS42_3AL_TGACv1_196562_AA0661440	5353	2701	34.45	1913	20.67	2068	22.9	930	12	1239	12.89	1075	14.1	1698.43	-1.31908	0.1652	-7.98475	1.41e-15	9.25e-14	Down	gi|669030007|emb|CDM84393.1| unnamed protein product [Triticum aestivum]	_	molecular_function:DNA binding(GO:0003677);biological_process:DNA-templated transcription, initiation(GO:0006352);biological_process:histone modification(GO:0016570);cellular_component:nucleus(GO:0005634)
TRIAE_CS42_3DS_TGACv1_272929_AA0926750	1880	210	4.59	256	4.74	302	5.73	1575	34.87	1188	21.19	1063	23.91	723.852	1.9466	0.244055	7.97608	1.51e-15	9.91e-14	Ups	gi|474198874|gb|EMS58432.1| putative NADP-dependent oxidoreductase P1 [Triticum urartu]	K07119	molecular_function:oxidoreductase activity(GO:0016491);molecular_function:nucleotide binding(GO:0000166);biological_process:oxidation-reduction process(GO:0055114);molecular_function:zinc ion binding(GO:0008270)
TRIAE_CS42_6BS_TGACv1_513897_AA1651620	4402	92	2.03	78	1.46	61	1.17	270	6.02	337	6.05	341	7.72	182.619	1.68773	0.211855	7.96644	1.63e-15	1.07e-13	Ups	gi|326508774|dbj|BAJ95909.1| predicted protein [Hordeum vulgare subsp. vulgare]	K01011	molecular_function:thiosulfate sulfurtransferase activity(GO:0004792)
TRIAE_CS42_7AS_TGACv1_569950_AA1827460	6307	151	0.89	64	0.32	38	0.19	470	2.8	695	3.34	553	3.35	297.971	2.34207	0.294092	7.96373	1.67e-15	1.09e-13	Ups	gi|326516050|dbj|BAJ88048.1| predicted protein [Hordeum vulgare subsp. vulgare]<>gi|326516652|dbj|BAJ92481.1| predicted protein [Hordeum vulgare subsp. vulgare]	_	biological_process:protein phosphorylation(GO:0006468);molecular_function:ATP binding(GO:0005524);molecular_function:protein serine/threonine kinase activity(GO:0004674);molecular_function:phosphotransferase activity, alcohol group as acceptor(GO:0016773);cellular_component:plastid(GO:0009536)
TRIAE_CS42_4BS_TGACv1_329125_AA1098050	4935	240	1.01	152	0.54	129	0.47	557	2.38	1077	3.71	713	3.09	436.157	1.79678	0.225626	7.96355	1.67e-15	1.09e-13	Ups	gi|475585289|gb|EMT20023.1| hypothetical protein F775_31990 [Aegilops tauschii]	_	molecular_function:chromatin binding(GO:0003682)
TRIAE_CS42_3B_TGACv1_238007_AA0832940	1758	246	11.43	393	15.47	342	13.8	98	4.61	115	4.36	99	4.73	228.28	-1.89366	0.237815	-7.96277	1.68e-15	1.1e-13	Down	gi|473923593|gb|EMS49790.1| 1,4-dihydroxy-2-naphthoate polyprenyltransferase, chloroplastic [Triticum urartu]	K02548	_
TRIAE_CS42_4AL_TGACv1_288814_AA0958820	8076	498	7.33	418	5.21	455	5.82	1296	19.31	2352	28.24	1469	22.24	998.982	1.53449	0.192805	7.95876	1.74e-15	1.13e-13	Ups	gi|326490425|dbj|BAJ84876.1| predicted protein [Hordeum vulgare subsp. vulgare]<>gi|326509979|dbj|BAJ87206.1| predicted protein [Hordeum vulgare subsp. vulgare]	K13436	molecular_function:protein tyrosine kinase activity(GO:0004713);biological_process:protein phosphorylation(GO:0006468);molecular_function:ATP binding(GO:0005524)
TRIAE_CS42_6AS_TGACv1_487896_AA1573490	3535	15	0.07	24	0.1	23	0.1	222	1.11	255	1.03	108	0.55	98.9179	2.68905	0.337909	7.95793	1.75e-15	1.14e-13	Ups	gi|326491505|dbj|BAJ94230.1| predicted protein [Hordeum vulgare subsp. vulgare]<>gi|326512118|dbj|BAJ96040.1| predicted protein [Hordeum vulgare subsp. vulgare]	K01193	molecular_function:sucrose alpha-glucosidase activity(GO:0004575);biological_process:carbohydrate metabolic process(GO:0005975)
TRIAE_CS42_5AL_TGACv1_374992_AA1213520	2016	337	3.49	195	1.71	210	1.89	2034	21.33	1034	8.74	1292	13.77	806.987	2.19927	0.276399	7.95685	1.76e-15	1.15e-13	Ups	gi|326513046|dbj|BAK03430.1| predicted protein [Hordeum vulgare subsp. vulgare]	K00083	molecular_function:oxidoreductase activity(GO:0016491);molecular_function:nucleotide binding(GO:0000166);biological_process:oxidation-reduction process(GO:0055114);molecular_function:zinc ion binding(GO:0008270)
TRIAE_CS42_4BL_TGACv1_320327_AA1035470	4514	171	1.38	182	1.24	172	1.2	632	5.15	601	3.95	751	6.22	393.872	1.58058	0.198657	7.95631	1.77e-15	1.15e-13	Ups	gi|743787807|ref|XP_010922503.1| PREDICTED: probable sugar phosphate/phosphate translocator At3g11320 [Elaeis guineensis]	_	cellular_component:integral component of membrane(GO:0016021)
TRIAE_CS42_6BL_TGACv1_501834_AA1621050	2659	86	1.5	95	1.4	87	1.32	474	8.37	373	5.31	384	6.89	235.684	1.84853	0.232376	7.95489	1.79e-15	1.16e-13	Ups		_	_
TRIAE_CS42_3AL_TGACv1_196441_AA0660440	5455	217	3.6	135	1.89	100	1.44	556	9.32	795	10.74	611	10.41	370.885	1.7678	0.222266	7.95351	1.81e-15	1.17e-13	Ups	gi|357125819|ref|XP_003564587.1| PREDICTED: uncharacterized protein At1g04910-like [Brachypodium distachyon]<>gi|944075033|gb|KQK10517.1| hypothetical protein BRADI_2g54630 [Brachypodium distachyon]	_	_
TRIAE_CS42_5BS_TGACv1_423773_AA1382940	1521	51	1.21	35	0.7	34	0.7	155	3.71	339	6.54	226	5.5	126.246	2.14594	0.27017	7.94291	1.97e-15	1.28e-13	Ups	gi|326508414|dbj|BAJ99474.1| predicted protein [Hordeum vulgare subsp. vulgare]	K17279	biological_process:response to abiotic stimulus(GO:0009628);biological_process:response to stress(GO:0006950);biological_process:multicellular organismal development(GO:0007275);biological_process:response to oxygen-containing compound(GO:1901700);cellular_component:membrane(GO:0016020)
TRIAE_CS42_2DS_TGACv1_179236_AA0605530	3676	2650	12.24	869	3.4	687	2.76	57	0.27	31	0.12	32	0.15	761.442	-4.08525	0.514466	-7.94076	2.01e-15	1.3e-13	Down	gi|326507736|dbj|BAJ86611.1| predicted protein [Hordeum vulgare subsp. vulgare]<>gi|326513680|dbj|BAJ87859.1| predicted protein [Hordeum vulgare subsp. vulgare]	_	_
TRIAE_CS42_7AS_TGACv1_569571_AA1819320	1163	222	7.85	95	2.84	56	1.72	7	0.25	14	0.4	17	0.62	71.5715	-3.14331	0.395972	-7.93823	2.05e-15	1.32e-13	Down	gi|326534184|dbj|BAJ89442.1| predicted protein [Hordeum vulgare subsp. vulgare]	_	_
TRIAE_CS42_2BL_TGACv1_132702_AA0439190	6135	44	0.46	23	0.2	27	0.25	145	1.53	279	2.38	186	2	105.941	2.24914	0.283442	7.93511	2.1e-15	1.35e-13	Ups	gi|326497993|dbj|BAJ94859.1| predicted protein [Hordeum vulgare subsp. vulgare]	K15032	molecular_function:protein kinase activity(GO:0004672);biological_process:protein phosphorylation(GO:0006468);molecular_function:ATP binding(GO:0005524)
TRIAE_CS42_2AS_TGACv1_114398_AA0366720	989	125	5.2	127	4.47	103	3.72	26	1.09	5	0.17	11	0.47	71.6325	-2.9717	0.37473	-7.93026	2.19e-15	1.4e-13	Down	gi|475542459|gb|EMT09963.1| hypothetical protein F775_08538 [Aegilops tauschii]	_	_
TRIAE_CS42_6AS_TGACv1_487653_AA1572080	15199	743	18.62	619	13.14	552	12.01	221	5.6	97	1.98	141	3.63	420.055	-2.18073	0.275076	-7.92775	2.23e-15	1.43e-13	Down	gi|1006592954|gb|AMQ48929.1| NAC protein [Triticum aestivum]	_	molecular_function:DNA binding(GO:0003677);biological_process:regulation of transcription, DNA-templated(GO:0006355)
TRIAE_CS42_2DL_TGACv1_159251_AA0535390	4275	377	2.25	352	1.78	320	1.66	139	0.84	169	0.82	149	0.92	259.867	-1.46588	0.185054	-7.92133	2.35e-15	1.5e-13	Down	gi|475625377|gb|EMT32954.1| hypothetical protein F775_16695 [Aegilops tauschii]	_	_
TRIAE_CS42_5BL_TGACv1_404431_AA1299630	7315	1326	19.91	1232	15.67	1222	15.93	534	8.12	758	9.29	652	10.07	980.158	-1.25079	0.157978	-7.91747	2.42e-15	1.55e-13	Down	gi|71493349|gb|AAZ32779.1| chloroplast Mg-chelatase subunit XANTHA-G precursor [Hordeum vulgare]<>gi|326503464|dbj|BAJ86238.1| predicted protein [Hordeum vulgare subsp. vulgare]<>gi|326508943|dbj|BAJ86864.1| predicted protein [Hordeum vulgare subsp. vulgare]	K03404	molecular_function:magnesium chelatase activity(GO:0016851);biological_process:chlorophyll biosynthetic process(GO:0015995);molecular_function:ATP binding(GO:0005524);molecular_function:nucleoside-triphosphatase activity(GO:0017111);biological_process:photosynthesis(GO:0015979)
TRIAE_CS42_6AL_TGACv1_472100_AA1517740	4269	538	14.17	515	11.49	712	16.28	119	3.17	269	5.78	193	5.23	411.152	-1.87779	0.237469	-7.90753	2.63e-15	1.68e-13	Down	gi|475611753|gb|EMT28204.1| (+)-neomenthol dehydrogenase [Aegilops tauschii]	_	biological_process:metabolic process(GO:0008152);molecular_function:oxidoreductase activity(GO:0016491);biological_process:oxidation-reduction process(GO:0055114);molecular_function:nucleotide binding(GO:0000166)
TRIAE_CS42_1DL_TGACv1_061176_AA0187860	4333	106	0.81	78	0.5	56	0.37	514	3.96	349	2.17	404	3.16	236.32	2.04908	0.259183	7.90593	2.66e-15	1.7e-13	Ups	gi|326509039|dbj|BAJ86912.1| predicted protein [Hordeum vulgare subsp. vulgare]	_	_
TRIAE_CS42_7AL_TGACv1_555989_AA1751830	5007	4038	15.4	3396	10.97	3475	11.5	1780	6.87	2000	6.22	1710	6.71	2815.14	-1.2644	0.159995	-7.90273	2.73e-15	1.74e-13	Down	gi|473782196|gb|EMS46133.1| RNA polymerase sigma factor rpoD [Triticum urartu]	K03086	molecular_function:sequence-specific DNA binding transcription factor activity(GO:0003700);molecular_function:DNA binding(GO:0003677);biological_process:DNA-templated transcription, initiation(GO:0006352);molecular_function:sigma factor activity(GO:0016987);biological_process:regulation of transcription, DNA-templated(GO:0006355);biological_process:transcription, DNA-templated(GO:0006351)
TRIAE_CS42_5DL_TGACv1_434550_AA1437910	5339	395	7.25	383	5.95	345	5.5	96	1.78	186	2.79	159	3	269.989	-1.62482	0.205653	-7.90079	2.77e-15	1.76e-13	Down	gi|326494028|dbj|BAJ85476.1| predicted protein [Hordeum vulgare subsp. vulgare]	_	_
TRIAE_CS42_4AL_TGACv1_291315_AA0993760	3037	55	1.53	57	1.34	29	0.7	230	6.46	292	6.61	217	6.19	135.198	2.00413	0.253736	7.89848	2.82e-15	1.79e-13	Ups	gi|357122147|ref|XP_003562777.1| PREDICTED: E3 ubiquitin-protein ligase RNF170-like isoform X1 [Brachypodium distachyon]<>gi|944076886|gb|KQK12238.1| hypothetical protein BRADI_1g02390 [Brachypodium distachyon]	K15707	molecular_function:zinc ion binding(GO:0008270)
TRIAE_CS42_U_TGACv1_643448_AA2132150	1903	704	15.21	559	10.23	511	9.59	1599	34.97	2610	46	1778	39.51	1201.89	1.4124	0.178841	7.89753	2.84e-15	1.8e-13	Ups	gi|326515042|dbj|BAJ99882.1| predicted protein [Hordeum vulgare subsp. vulgare]	K00910	biological_process:protein phosphorylation(GO:0006468);molecular_function:ATP binding(GO:0005524);molecular_function:protein serine/threonine kinase activity(GO:0004674)
TRIAE_CS42_6DL_TGACv1_526952_AA1695900	1479	961	29.04	585	14.97	618	16.21	185	5.66	361	8.9	205	6.37	501.825	-1.77802	0.225163	-7.89661	2.87e-15	1.81e-13	Down	gi|326490379|dbj|BAJ84853.1| predicted protein [Hordeum vulgare subsp. vulgare]	_	biological_process:cellular response to phosphate starvation(GO:0016036);biological_process:protein phosphorylation(GO:0006468);molecular_function:ATP binding(GO:0005524);molecular_function:protein serine/threonine kinase activity(GO:0004674)
TRIAE_CS42_5BS_TGACv1_423256_AA1372440	3653	2273	41.82	2304	35.9	2119	33.85	1085	20.2	1247	18.71	1109	20.98	1741.11	-1.24088	0.157141	-7.89661	2.87e-15	1.81e-13	Down	gi|156454134|gb|ABU63755.1| salt response protein [Triticum aestivum]	_	_
TRIAE_CS42_2AL_TGACv1_095739_AA0314140	1871	980	21.54	841	15.65	870	16.6	418	9.3	467	8.37	384	8.68	682.24	-1.35436	0.17153	-7.89576	2.89e-15	1.82e-13	Down	gi|326497153|dbj|BAK02161.1| predicted protein, partial [Hordeum vulgare subsp. vulgare]	_	_
TRIAE_CS42_2BS_TGACv1_147352_AA0482100	3966	266	3.46	495	5.45	626	7.07	100	1.32	130	1.38	116	1.55	311.651	-2.21585	0.280653	-7.89534	2.9e-15	1.83e-13	Down	gi|357167236|ref|XP_003581066.1| PREDICTED: ruBisCO large subunit-binding protein subunit alpha, chloroplastic [Brachypodium distachyon]<>gi|944046116|gb|KQJ81757.1| hypothetical protein BRADI_5g02890 [Brachypodium distachyon]	_	biological_process:protein refolding(GO:0042026);cellular_component:mitochondrion(GO:0005739);cellular_component:chloroplast envelope(GO:0009941);biological_process:chloroplast organization(GO:0009658);cellular_component:thylakoid(GO:0009579);molecular_function:ATP binding(GO:0005524);cellular_component:chloroplast stroma(GO:0009570);cellular_component:cytosolic ribosome(GO:0022626);cellular_comp…
TRIAE_CS42_3B_TGACv1_221798_AA0750060	3545	68	0.64	30	0.24	52	0.43	345	3.29	269	2.07	278	2.69	162.428	2.1814	0.276364	7.89324	2.94e-15	1.85e-13	Ups	gi|475568581|gb|EMT15518.1| Glucan endo-1,3-beta-glucosidase 13 [Aegilops tauschii]	_	biological_process:carbohydrate metabolic process(GO:0005975);molecular_function:hydrolase activity, hydrolyzing O-glycosyl compounds(GO:0004553)
TRIAE_CS42_2AL_TGACv1_094491_AA0298770	13339	56	2.05	27	0.84	41	1.3	234	8.66	259	7.72	201	7.56	126.166	2.08988	0.264901	7.88928	3.04e-15	1.91e-13	Ups	gi|326520005|dbj|BAK03927.1| predicted protein [Hordeum vulgare subsp. vulgare]	_	_
TRIAE_CS42_3AL_TGACv1_195130_AA0645100	1060	118	4.58	191	6.28	251	8.45	38	1.49	46	1.46	28	1.12	121.604	-2.47007	0.313189	-7.88684	3.1e-15	1.95e-13	Down	gi|475586165|gb|EMT20241.1| hypothetical protein F775_08421 [Aegilops tauschii]	_	_
TRIAE_CS42_5AS_TGACv1_392524_AA1259920	1919	84	1.89	85	1.62	76	1.48	474	10.77	342	6.26	362	8.36	223.982	1.91352	0.242627	7.88665	3.1e-15	1.95e-13	Ups	gi|475518878|gb|EMT06262.1| Putative transporter [Aegilops tauschii]	_	biological_process:amino acid transmembrane transport(GO:0003333);molecular_function:amino acid transmembrane transporter activity(GO:0015171);cellular_component:integral component of membrane(GO:0016021)
TRIAE_CS42_3DL_TGACv1_249184_AA0840660	1402	332	9.74	452	11.23	444	11.31	115	3.41	160	3.83	168	5.07	292.872	-1.73673	0.220424	-7.87904	3.3e-15	2.07e-13	Down	gi|669031455|emb|CDM86445.1| unnamed protein product [Triticum aestivum]	K13448	molecular_function:calcium ion binding(GO:0005509)
TRIAE_CS42_2DL_TGACv1_162716_AA0563420	2727	1303	21.44	1279	17.82	1259	17.99	586	9.76	737	9.89	571	9.66	986.479	-1.30302	0.165432	-7.87646	3.37e-15	2.11e-13	Down	gi|474397728|gb|EMS65816.1| Exocyst complex component 2 [Triticum urartu]	_	molecular_function:structural molecule activity(GO:0005198);cellular_component:chloroplast(GO:0009507)
TRIAE_CS42_7DS_TGACv1_622753_AA2044770	3958	5	0.08	3	0.04	6	0.08	88	1.37	52	0.65	240	3.81	59.6673	3.64894	0.463496	7.87264	3.47e-15	2.17e-13	Ups	gi|197726082|gb|ACH73192.1| sucrose:fructan 6-fructosyltransferase [Triticum urartu]	K01193	molecular_function:sucrose 1F-fructosyltransferase activity(GO:0050306);biological_process:carbohydrate metabolic process(GO:0005975);molecular_function:hydrolase activity, hydrolyzing O-glycosyl compounds(GO:0004553)
TRIAE_CS42_4DL_TGACv1_343229_AA1131810	2278	86	3.19	38	1.2	20	0.64	271	10.19	442	13.39	327	12.49	178.116	2.40405	0.305573	7.86734	3.62e-15	2.26e-13	Ups	gi|326503002|dbj|BAJ99126.1| predicted protein, partial [Hordeum vulgare subsp. vulgare]	K07893	molecular_function:GTP binding(GO:0005525);biological_process:small GTPase mediated signal transduction(GO:0007264);biological_process:protein transport(GO:0015031)
TRIAE_CS42_7DS_TGACv1_621800_AA2026490	1525	15	0.46	24	0.63	17	0.45	163	5.08	232	5.83	103	3.26	83.9114	2.61177	0.332334	7.85887	3.88e-15	2.42e-13	Ups	gi|40363753|dbj|BAD06321.1| putative caffeoyl CoA O-methyltransferase, partial [Triticum aestivum]	K18883	molecular_function:O-methyltransferase activity(GO:0008171);biological_process:methylation(GO:0032259)
TRIAE_CS42_3DS_TGACv1_273389_AA0930870	3958	51	0.9	31	0.47	22	0.34	161	2.89	278	4.02	196	3.58	111.662	2.18366	0.277891	7.85798	3.9e-15	2.43e-13	Ups	gi|475592526|gb|EMT22105.1| E3 ubiquitin-protein ligase [Aegilops tauschii]	_	_
TRIAE_CS42_7AS_TGACv1_569886_AA1826280	13969	198	2.46	140	1.47	134	1.44	480	6.03	703	7.11	531	6.77	338.497	1.51849	0.193253	7.85752	3.92e-15	2.43e-13	Ups	gi|326526813|dbj|BAK00795.1| predicted protein [Hordeum vulgare subsp. vulgare]	K13429	biological_process:protein phosphorylation(GO:0006468);molecular_function:ATP binding(GO:0005524);biological_process:cell wall macromolecule catabolic process(GO:0016998);molecular_function:protein serine/threonine kinase activity(GO:0004674)
TRIAE_CS42_7BL_TGACv1_577753_AA1882580	4787	26	0.22	19	0.14	10	0.07	141	1.23	207	1.45	112	0.99	77.7178	2.55821	0.325728	7.85382	4.04e-15	2.5e-13	Ups	gi|18542920|gb|AAL75755.1| Putative mutator-like transposase [Oryza sativa Japonica Group]<>gi|31429799|gb|AAP51801.1| transposon protein, putative, Mutator sub-class [Oryza sativa Japonica Group]	_	molecular_function:binding(GO:0005488);cellular_component:cytoplasmic membrane-bounded vesicle(GO:0016023)
TRIAE_CS42_6AS_TGACv1_486486_AA1561760	3639	381	7.76	352	6.07	232	4.1	1431	29.48	1220	20.26	1170	24.5	751.936	1.66546	0.212177	7.84942	4.18e-15	2.59e-13	Ups	gi|242096928|ref|XP_002438954.1| hypothetical protein SORBIDRAFT_10g028940 [Sorghum bicolor]	K03257	cellular_component:nucleolus(GO:0005730);cellular_component:plant-type cell wall(GO:0009505);molecular_function:ATP-dependent helicase activity(GO:0008026);molecular_function:nucleic acid binding(GO:0003676);biological_process:response to cadmium ion(GO:0046686);cellular_component:plasma membrane(GO:0005886);molecular_function:ATP binding(GO:0005524);cellular_component:cytosol(GO:0005829)
TRIAE_CS42_2AL_TGACv1_096363_AA0318870	5039	13	0.09	19	0.11	13	0.08	333	2.31	89	0.5	195	1.37	105.326	3.12321	0.397961	7.84804	4.23e-15	2.62e-13	Ups	gi|326531896|dbj|BAK01324.1| predicted protein [Hordeum vulgare subsp. vulgare]	_	_
TRIAE_CS42_3DL_TGACv1_250526_AA0869710	6675	234	2.52	125	1.14	164	1.54	661	7.21	712	6.26	713	7.91	406.428	1.65914	0.211418	7.84766	4.24e-15	2.62e-13	Ups	gi|326496619|dbj|BAJ98336.1| predicted protein, partial [Hordeum vulgare subsp. vulgare]	_	biological_process:protein phosphorylation(GO:0006468);molecular_function:ATP binding(GO:0005524);molecular_function:protein serine/threonine kinase activity(GO:0004674)
TRIAE_CS42_U_TGACv1_642159_AA2112530	2667	54	0.47	129	0.95	77	0.58	404	3.54	544	3.84	502	4.47	262.662	2.05568	0.262034	7.84509	4.33e-15	2.67e-13	Ups	gi|474429745|gb|EMS67932.1| hypothetical protein TRIUR3_02312 [Triticum urartu]	_	_
TRIAE_CS42_7BL_TGACv1_577961_AA1886790	942	334	15.43	264	10.33	327	13.12	3131	146.41	1125	42.4	2053	97.55	1152.76	2.37102	0.302314	7.84289	4.4e-15	2.71e-13	Ups	gi|326488627|dbj|BAJ97925.1| predicted protein [Hordeum vulgare subsp. vulgare]<>gi|326519174|dbj|BAJ96586.1| predicted protein [Hordeum vulgare subsp. vulgare]	_	_
TRIAE_CS42_2AS_TGACv1_115395_AA0372240	6919	125	0.99	69	0.46	53	0.37	466	3.75	421	2.73	383	3.13	235.556	2.00836	0.256087	7.84246	4.42e-15	2.72e-13	Ups	gi|721610385|ref|XP_010235662.1| PREDICTED: uncharacterized protein LOC100843408 [Brachypodium distachyon]<>gi|944079919|gb|KQK15271.1| hypothetical protein BRADI_1g21560 [Brachypodium distachyon]	_	cellular_component:plasma membrane(GO:0005886)
TRIAE_CS42_6BL_TGACv1_501088_AA1613350	2959	255	4.19	340	4.73	395	5.63	53	0.88	110	1.47	116	1.96	224.702	-2.06987	0.264078	-7.83811	4.57e-15	2.81e-13	Down	gi|475606809|gb|EMT26515.1| BTB/POZ domain-containing protein [Aegilops tauschii]	_	_
TRIAE_CS42_4BS_TGACv1_330992_AA1109300	3540	43	0.57	59	0.67	32	0.37	191	2.58	264	2.88	235	3.23	126.441	1.96853	0.251322	7.83269	4.78e-15	2.93e-13	Ups	gi|326504456|dbj|BAJ91060.1| predicted protein [Hordeum vulgare subsp. vulgare]	K07198	biological_process:protein phosphorylation(GO:0006468);molecular_function:ATP binding(GO:0005524);biological_process:signal transduction(GO:0007165);molecular_function:protein serine/threonine kinase activity(GO:0004674)
TRIAE_CS42_2DL_TGACv1_160563_AA0551750	3679	210	4.76	200	3.84	172	3.38	69	1.58	57	1.05	44	1.02	132.161	-1.96846	0.251337	-7.83196	4.8e-15	2.94e-13	Down	gi|475602406|gb|EMT25123.1| hypothetical protein F775_30243 [Aegilops tauschii]	_	_
TRIAE_CS42_7DL_TGACv1_603208_AA1978350	3422	7	0.08	4	0.04	5	0.05	153	1.67	48	0.42	140	1.55	55.8389	3.48892	0.445475	7.83191	4.81e-15	2.94e-13	Ups	gi|326497005|dbj|BAK02087.1| predicted protein [Hordeum vulgare subsp. vulgare]	_	molecular_function:xanthine transmembrane transporter activity(GO:0042907);biological_process:allantoin transport(GO:0015720);molecular_function:allantoin uptake transmembrane transporter activity(GO:0005274);biological_process:uracil transport(GO:0015857);molecular_function:uracil:cation symporter activity(GO:0015505);cellular_component:cytoplasmic membrane-bounded vesicle(GO:0016023);cellular_c…
TRIAE_CS42_1DL_TGACv1_061449_AA0195560	3621	96	2.26	109	2.17	110	2.25	554	13.19	396	7.6	522	12.63	281.424	1.86753	0.238481	7.83093	4.84e-15	2.96e-13	Ups	gi|326497299|dbj|BAK02234.1| predicted protein [Hordeum vulgare subsp. vulgare]	_	molecular_function:ADP transmembrane transporter activity(GO:0015217);cellular_component:peroxisome(GO:0005777);cellular_component:integral component of membrane(GO:0016021);biological_process:seedling development(GO:0090351);biological_process:ATP transport(GO:0015867);biological_process:fatty acid beta-oxidation(GO:0006635);biological_process:ADP transport(GO:0015866);molecular_function:ATP tra…
TRIAE_CS42_1BS_TGACv1_050930_AA0176780	3798	10402	177.19	13316	192.11	12902	190.81	4704	81.1	5500	76.42	4341	76.05	8936.04	-1.59824	0.204138	-7.82923	4.91e-15	3e-13	Down	gi|354681874|dbj|BAL04917.1| glutamyl tRNA reductase [Triticum aestivum]	K02492	molecular_function:NADP binding(GO:0050661);biological_process:protoporphyrinogen IX biosynthetic process(GO:0006782);biological_process:chlorophyll biosynthetic process(GO:0015995);cellular_component:chloroplast(GO:0009507);molecular_function:glutamyl-tRNA reductase activity(GO:0008883);biological_process:oxidation-reduction process(GO:0055114)
TRIAE_CS42_6DL_TGACv1_526323_AA1679490	3725	174	1.2	141	0.82	145	0.87	897	6.24	559	3.14	702	4.96	413.763	1.8911	0.241573	7.82828	4.95e-15	3.02e-13	Ups	gi|1021280460|gb|ANA10157.1| F-box/Kelch-repeat protein [Avena sativa]	_	_
TRIAE_CS42_5BL_TGACv1_405098_AA1319840	2814	7477	115.46	10011	130.93	9682	129.8	2670	41.73	4580	57.68	2682	42.59	6483.08	-1.73031	0.221138	-7.82458	5.09e-15	3.1e-13	Down	gi|475581852|gb|EMT18963.1| hypothetical protein F775_26051 [Aegilops tauschii]	_	cellular_component:chloroplast envelope(GO:0009941);cellular_component:chloroplast thylakoid membrane(GO:0009535);molecular_function:nucleotide binding(GO:0000166)
TRIAE_CS42_6DS_TGACv1_544194_AA1747140	4468	80	0.73	107	0.82	103	0.81	290	2.67	728	5.4	580	5.42	284.575	2.014	0.257394	7.82458	5.09e-15	3.1e-13	Ups	gi|475508554|gb|EMT05098.1| hypothetical protein F775_07580 [Aegilops tauschii]	_	_
TRIAE_CS42_4BL_TGACv1_320682_AA1046150	1379	481	14.34	1246	31.47	1086	28.12	194	5.85	297	7.22	180	5.52	625.308	-2.27224	0.2904	-7.82452	5.1e-15	3.1e-13	Down	gi|474066415|gb|EMS54153.1| hypothetical protein TRIUR3_08408 [Triticum urartu]	_	_
TRIAE_CS42_5DL_TGACv1_433670_AA1419120	977	969	40.78	946	33.72	995	36.36	366	15.59	184	6.32	250	10.82	658.568	-2.02425	0.258714	-7.82427	5.11e-15	3.1e-13	Down	gi|326507454|dbj|BAK03120.1| predicted protein [Hordeum vulgare subsp. vulgare]	_	_
TRIAE_CS42_2AL_TGACv1_094837_AA0303880	3251	2130	50.81	1888	38.14	1827	37.83	788	19.02	1224	23.81	820	20.12	1486.3	-1.33379	0.170787	-7.80971	5.73e-15	3.47e-13	Down	gi|474040071|gb|EMS53269.1| E3 ubiquitin ligase BIG BROTHER-related protein [Triticum urartu]	_	_
TRIAE_CS42_7BL_TGACv1_579265_AA1905900	6398	77	0.55	67	0.41	61	0.38	753	5.45	276	1.61	482	3.55	272.822	2.46414	0.315568	7.8086	5.78e-15	3.5e-13	Ups	gi|475576409|gb|EMT17532.1| hypothetical protein F775_18413 [Aegilops tauschii]	_	molecular_function:DNA binding(GO:0003677);molecular_function:chromatin binding(GO:0003682);biological_process:transmembrane transport(GO:0055085);molecular_function:zinc ion binding(GO:0008270);cellular_component:intracellular(GO:0005622);molecular_function:metal ion binding(GO:0046872);biological_process:proteasome-mediated ubiquitin-dependent protein catabolic process(GO:0043161);molecular_fun…
TRIAE_CS42_3AL_TGACv1_196244_AA0658720	7345	1069	8.97	951	6.76	967	7.05	446	3.79	577	3.95	521	4.5	776.228	-1.23764	0.158525	-7.80723	5.85e-15	3.53e-13	Down	gi|218189085|gb|EEC71512.1| hypothetical protein OsI_03804 [Oryza sativa Indica Group]	K00981	biological_process:CDP-diacylglycerol biosynthetic process(GO:0016024);cellular_component:integral component of membrane(GO:0016021);molecular_function:phosphatidate cytidylyltransferase activity(GO:0004605)
TRIAE_CS42_5BL_TGACv1_404974_AA1316770	4385	396	7.79	513	8.55	590	10.08	146	2.91	226	3.63	165	3.34	357.456	-1.75314	0.224712	-7.80171	6.11e-15	3.69e-13	Down	gi|414882012|tpg|DAA59143.1| TPA: omega-3 fatty acid desaturase [Zea mays]	K10257	biological_process:lipid metabolic process(GO:0006629);molecular_function:oxidoreductase activity, acting on paired donors, with oxidation of a pair of donors resulting in the reduction of molecular oxygen to two molecules of water(GO:0016717);biological_process:response to abiotic stimulus(GO:0009628);cellular_component:intracellular membrane-bounded organelle(GO:0043231);cellular_component:cyto…
TRIAE_CS42_7DL_TGACv1_602779_AA1968430	4054	315	1.48	209	0.83	263	1.07	718	3.42	1294	4.96	986	4.77	582.099	1.56484	0.200726	7.7959	6.39e-15	3.85e-13	Ups	gi|357123494|ref|XP_003563445.1| PREDICTED: auxin response factor 18-like [Brachypodium distachyon]<>gi|944081881|gb|KQK17233.1| hypothetical protein BRADI_1g33160 [Brachypodium distachyon]	_	biological_process:regulation of transcription, DNA-templated(GO:0006355);molecular_function:DNA binding(GO:0003677);molecular_function:protein dimerization activity(GO:0046983);biological_process:auxin-activated signaling pathway(GO:0009734);cellular_component:nucleus(GO:0005634)
TRIAE_CS42_3AS_TGACv1_210487_AA0673380	2968	77	0.53	69	0.4	105	0.63	310	2.17	643	3.63	381	2.71	240.381	1.97332	0.253351	7.78888	6.76e-15	4.07e-13	Ups	gi|300681532|emb|CBH32629.1| glycosyltransferase, HGA-like, putative,expressed [Triticum aestivum]	_	molecular_function:transferase activity, transferring glycosyl groups(GO:0016757)
TRIAE_CS42_2AL_TGACv1_094164_AA0293540	10267	38	0.35	24	0.19	45	0.36	141	1.31	502	3.75	279	2.63	151.204	2.53381	0.325413	7.78647	6.89e-15	4.14e-13	Ups	gi|326496751|dbj|BAJ98402.1| predicted protein [Hordeum vulgare subsp. vulgare]	_	_
TRIAE_CS42_7AL_TGACv1_556219_AA1758690	5021	444	4.25	272	2.2	290	2.41	935	9.05	1757	13.71	1277	12.57	761.775	1.61737	0.20782	7.78256	7.11e-15	4.27e-13	Ups	gi|992156546|gb|KXG20545.1| hypothetical protein SORBI_010G219100 [Sorghum bicolor]	_	biological_process:protein phosphorylation(GO:0006468);molecular_function:ATP binding(GO:0005524);molecular_function:protein serine/threonine kinase activity(GO:0004674)
TRIAE_CS42_7AL_TGACv1_558015_AA1789030	4338	315	4	269	2.89	215	2.37	669	8.59	1216	12.58	1038	13.54	572.619	1.5157	0.194768	7.78208	7.13e-15	4.28e-13	Ups	gi|473957454|gb|EMS50965.1| Receptor-like protein kinase HERK 1 [Triticum urartu]	K04733	_
TRIAE_CS42_5BL_TGACv1_406398_AA1345140	4053	3364	39.6	3797	37.86	3375	34.49	1222	14.56	2105	20.21	1646	19.93	2665.49	-1.38112	0.177564	-7.77814	7.36e-15	4.41e-13	Down	gi|326498283|dbj|BAJ98569.1| predicted protein [Hordeum vulgare subsp. vulgare]<>gi|326526485|dbj|BAJ97259.1| predicted protein [Hordeum vulgare subsp. vulgare]	K14638	biological_process:transport(GO:0006810);cellular_component:membrane(GO:0016020);molecular_function:transporter activity(GO:0005215)
TRIAE_CS42_1DL_TGACv1_062421_AA0214300	895	939	43.14	878	34.17	1013	40.41	310	14.41	246	9.22	424	20.03	668.759	-1.75899	0.226152	-7.77789	7.37e-15	4.41e-13	Down		_	_
TRIAE_CS42_4BS_TGACv1_329963_AA1105090	4535	103	2.48	45	0.92	46	0.96	320	7.8	398	7.82	305	7.56	186.704	2.02123	0.259957	7.77527	7.53e-15	4.5e-13	Ups	gi|474291124|gb|EMS61314.1| Ethylene-insensitive protein 2 [Triticum urartu]	K14513	_
TRIAE_CS42_5BS_TGACv1_424820_AA1391930	1365	390	7.03	383	5.85	312	4.89	35	0.64	152	2.24	64	1.19	233.777	-2.31828	0.298361	-7.77003	7.85e-15	4.68e-13	Down	gi|475597672|gb|EMT23684.1| E3 ubiquitin-protein ligase RNF5 [Aegilops tauschii]	K10666	molecular_function:metal ion binding(GO:0046872)
TRIAE_CS42_2DL_TGACv1_160003_AA0545480	6013	114	1.19	82	0.73	74	0.67	267	2.83	461	3.94	407	4.39	215.248	1.70318	0.219292	7.76671	8.06e-15	4.8e-13	Ups	gi|326490991|dbj|BAK05595.1| predicted protein [Hordeum vulgare subsp. vulgare]	_	biological_process:protein phosphorylation(GO:0006468);molecular_function:ATP binding(GO:0005524);molecular_function:protein serine/threonine kinase activity(GO:0004674)
TRIAE_CS42_1BL_TGACv1_031589_AA0116600	2749	54	1.34	77	1.62	60	1.29	251	6.3	707	14.31	317	8.09	218.111	2.24276	0.288805	7.76566	8.12e-15	4.83e-13	Ups	gi|594707843|gb|AHM24949.1| HSP40, partial [Triticum aestivum]	K09510	_
TRIAE_CS42_7DS_TGACv1_623505_AA2053940	1845	580	12.93	469	8.85	356	6.89	1440	32.48	2299	41.79	1435	32.89	1015.04	1.53457	0.197632	7.76479	8.18e-15	4.86e-13	Ups	gi|326515042|dbj|BAJ99882.1| predicted protein [Hordeum vulgare subsp. vulgare]	K00910	cellular_component:cytoplasmic membrane-bounded vesicle(GO:0016023);biological_process:protein phosphorylation(GO:0006468);molecular_function:ATP binding(GO:0005524);molecular_function:protein serine/threonine kinase activity(GO:0004674)
TRIAE_CS42_1DL_TGACv1_063333_AA0226350	4867	7541	124.89	11355	159.27	12087	173.79	3646	61.11	3194	43.14	2769	47.16	7214.3	-1.90947	0.246179	-7.75645	8.73e-15	5.18e-13	Down	gi|1039332|emb|CAA60054.1| glutamyl tRNA reductase [Hordeum vulgare subsp. vulgare]<>gi|326509675|dbj|BAJ87053.1| predicted protein [Hordeum vulgare subsp. vulgare]	K02492	molecular_function:NADP binding(GO:0050661);biological_process:protoporphyrinogen IX biosynthetic process(GO:0006782);biological_process:chlorophyll biosynthetic process(GO:0015995);cellular_component:chloroplast(GO:0009507);molecular_function:glutamyl-tRNA reductase activity(GO:0008883);biological_process:oxidation-reduction process(GO:0055114)
TRIAE_CS42_1BL_TGACv1_031515_AA0115370	3069	29	1.01	53	1.56	19	0.57	337	11.89	208	5.91	239	8.57	138.395	2.49897	0.322184	7.75634	8.74e-15	5.18e-13	Ups	gi|117670149|gb|ABK56717.1| unknown [Hordeum vulgare]	K07199	_
TRIAE_CS42_2DL_TGACv1_159351_AA0536900	6732	844	11.92	704	8.42	612	7.5	330	4.72	367	4.23	323	4.69	545.687	-1.34498	0.173565	-7.74913	9.25e-15	5.48e-13	Down	gi|475609838|gb|EMT27530.1| RING finger protein 165 [Aegilops tauschii]	K10635	molecular_function:metal ion binding(GO:0046872)
TRIAE_CS42_5DL_TGACv1_435472_AA1451150	5555	456	3.28	370	2.25	325	2.03	107	0.78	206	1.21	125	0.92	273.421	-1.65832	0.214104	-7.74539	9.53e-15	5.63e-13	Down	gi|475621404|gb|EMT31467.1| hypothetical protein F775_17765 [Aegilops tauschii]	_	molecular_function:DNA binding(GO:0003677);molecular_function:chromatin binding(GO:0003682);biological_process:transmembrane transport(GO:0055085);molecular_function:zinc ion binding(GO:0008270);cellular_component:intracellular(GO:0005622);molecular_function:metal ion binding(GO:0046872);biological_process:proteasome-mediated ubiquitin-dependent protein catabolic process(GO:0043161);molecular_fun…
TRIAE_CS42_5AS_TGACv1_393055_AA1267680	4976	493	1.33	447	1.02	440	1.03	189	0.51	253	0.56	179	0.5	344.785	-1.42606	0.184396	-7.73369	1.04e-14	6.17e-13	Down	gi|474105773|gb|EMS55447.1| Calnexin-like protein [Triticum urartu]	K07342	cellular_component:plant-type cell wall(GO:0009505);biological_process:protein folding(GO:0006457);cellular_component:vacuole(GO:0005773);cellular_component:plasma membrane(GO:0005886);molecular_function:calcium ion binding(GO:0005509);molecular_function:unfolded protein binding(GO:0051082);cellular_component:chloroplast(GO:0009507);cellular_component:endoplasmic reticulum(GO:0005783);cellular_co…
TRIAE_CS42_3B_TGACv1_221924_AA0753340	1829	323	22.7	367	21.85	323	19.71	139	9.89	139	7.97	124	8.96	246.496	-1.58488	0.204949	-7.73306	1.05e-14	6.19e-13	Down		_	_
TRIAE_CS42_6DS_TGACv1_544390_AA1748090	5532	404	1.75	347	1.27	305	1.15	1076	4.72	1872	6.62	1050	4.68	777.771	1.55939	0.201841	7.72583	1.11e-14	6.54e-13	Ups	gi|474268775|gb|EMS60823.1| putative 4-coumarate--CoA ligase 3 [Triticum urartu]	K01904	biological_process:metabolic process(GO:0008152);molecular_function:catalytic activity(GO:0003824);molecular_function:ligase activity(GO:0016874)
TRIAE_CS42_1DL_TGACv1_061551_AA0198570	1935	192	5.08	86	1.93	90	2.07	709	18.99	529	11.42	706	19.21	360.362	2.04715	0.264994	7.72524	1.12e-14	6.56e-13	Ups	gi|475619681|gb|EMT30841.1| hypothetical protein F775_23683 [Aegilops tauschii]	_	_
TRIAE_CS42_4AS_TGACv1_308119_AA1026110	3425	251	7.85	345	9.14	384	10.43	102	3.23	82	2.09	109	3.51	226.366	-1.95623	0.253236	-7.7249	1.12e-14	6.57e-13	Down	gi|326503656|dbj|BAJ86334.1| predicted protein [Hordeum vulgare subsp. vulgare]	K11294	molecular_function:nucleic acid binding(GO:0003676);molecular_function:nucleotide binding(GO:0000166)
TRIAE_CS42_U_TGACv1_644432_AA2139480	1677	470	11.52	724	15.04	519	11.05	214	5.31	216	4.32	196	4.94	409.585	-1.69601	0.219676	-7.72051	1.16e-14	6.8e-13	Down	gi|764399306|gb|AJR22391.1| CBL-interacting protein kinase 7 [Triticum aestivum]	K07198	biological_process:protein phosphorylation(GO:0006468);molecular_function:ATP binding(GO:0005524);biological_process:signal transduction(GO:0007165);molecular_function:protein serine/threonine kinase activity(GO:0004674)
TRIAE_CS42_2AS_TGACv1_112071_AA0329490	5878	41	0.49	22	0.22	10	0.1	166	2.01	347	3.39	152	1.87	109.471	2.64105	0.342333	7.71484	1.21e-14	7.1e-13	Ups	gi|326528727|dbj|BAJ97385.1| predicted protein [Hordeum vulgare subsp. vulgare]	_	_
TRIAE_CS42_5AS_TGACv1_392739_AA1263800	3603	332	3.44	330	2.89	348	3.13	140	1.47	126	1.06	105	1.12	241.797	-1.6817	0.218011	-7.71383	1.22e-14	7.14e-13	Down	gi|357150499|ref|XP_003575479.1| PREDICTED: polyol transporter 5-like [Brachypodium distachyon]<>gi|944050937|gb|KQJ86575.1| hypothetical protein BRADI_4g06410 [Brachypodium distachyon]	_	cellular_component:membrane(GO:0016020);biological_process:transport(GO:0006810);molecular_function:transmembrane transporter activity(GO:0022857)
TRIAE_CS42_5DS_TGACv1_457477_AA1486920	1020	351	15.45	301	11.22	346	13.23	67	2.99	153	5.49	54	2.45	222.92	-2.09291	0.271342	-7.7132	1.23e-14	7.17e-13	Down	gi|475597672|gb|EMT23684.1| E3 ubiquitin-protein ligase RNF5 [Aegilops tauschii]	K10666	_
TRIAE_CS42_6DL_TGACv1_527214_AA1700580	3705	274	4.84	151	2.26	96	1.47	715	12.79	927	13.37	898	16.33	469.298	1.92591	0.249836	7.70871	1.27e-14	7.42e-13	Ups	gi|326500772|dbj|BAJ95052.1| predicted protein [Hordeum vulgare subsp. vulgare]	_	molecular_function:cellulase activity(GO:0008810);biological_process:cellulose catabolic process(GO:0030245);cellular_component:cytoplasmic membrane-bounded vesicle(GO:0016023);cellular_component:extracellular region(GO:0005576)
TRIAE_CS42_7AS_TGACv1_569261_AA1811800	8519	121	1.93	49	0.66	36	0.5	350	5.66	429	5.59	507	8.34	227.346	2.23601	0.290224	7.70444	1.31e-14	7.66e-13	Ups	gi|721617765|ref|XP_010227987.1| PREDICTED: probable LRR receptor-like serine/threonine-protein kinase At1g56140 [Brachypodium distachyon]<>gi|944084073|gb|KQK19425.1| hypothetical protein BRADI_1g48230 [Brachypodium distachyon]	_	_
TRIAE_CS42_U_TGACv1_642441_AA2117700	4371	208	6.28	154	3.94	190	4.98	564	17.23	931	22.93	602	18.69	408.795	1.56153	0.202727	7.70261	1.33e-14	7.76e-13	Ups	gi|326519460|dbj|BAK00103.1| predicted protein [Hordeum vulgare subsp. vulgare]	K06890	cellular_component:integral component of membrane(GO:0016021)
TRIAE_CS42_1BL_TGACv1_032726_AA0133380	3586	25	0.48	34	0.55	22	0.37	123	2.39	191	2.99	182	3.6	87.7923	2.17123	0.282131	7.69582	1.41e-14	8.17e-13	Ups	gi|7248457|gb|AAF43496.1|AF131222_1 protein serine/threonine kinase [Elymus elongatus]<>gi|13022177|gb|AAK11674.1|AF339747_1 protein kinase [Elymus elongatus]	_	molecular_function:protein kinase activity(GO:0004672);biological_process:protein phosphorylation(GO:0006468);molecular_function:ATP binding(GO:0005524)
TRIAE_CS42_2BL_TGACv1_130157_AA0405260	6966	315	4.57	230	2.83	181	2.28	862	12.67	879	10.41	851	12.71	519.397	1.51847	0.197358	7.694	1.43e-14	8.28e-13	Ups	gi|473804273|gb|EMS46667.1| Putative cyclic nucleotide-gated ion channel 8 [Triticum urartu]	K05391	molecular_function:voltage-gated potassium channel activity(GO:0005249);biological_process:transmembrane transport(GO:0055085);biological_process:potassium ion transport(GO:0006813);cellular_component:integral component of membrane(GO:0016021)
TRIAE_CS42_3DL_TGACv1_252278_AA0889020	6294	344	5.84	104	1.49	136	2	875	15.03	1726	23.89	1171	20.44	653.492	2.25452	0.293075	7.69263	1.44e-14	8.36e-13	Ups	gi|475584971|gb|EMT19934.1| Diacylglycerol kinase zeta [Aegilops tauschii]	K00901	molecular_function:diacylglycerol kinase activity(GO:0004143);biological_process:protein kinase C-activating G-protein coupled receptor signaling pathway(GO:0007205)
TRIAE_CS42_2AL_TGACv1_094696_AA0301720	3707	6	0.12	3	0.05	4	0.07	55	1.13	81	1.34	93	1.94	36.0943	3.26579	0.42455	7.69236	1.44e-14	8.36e-13	Ups	gi|326513532|dbj|BAJ87785.1| predicted protein [Hordeum vulgare subsp. vulgare]<>gi|326513798|dbj|BAJ87917.1| predicted protein [Hordeum vulgare subsp. vulgare]	K00430	molecular_function:heme binding(GO:0020037);molecular_function:metal ion binding(GO:0046872);molecular_function:peroxidase activity(GO:0004601);biological_process:oxidation-reduction process(GO:0055114);biological_process:response to oxidative stress(GO:0006979)
TRIAE_CS42_3AS_TGACv1_210894_AA0681000	4492	981	3.5	689	2.08	696	2.15	2378	8.58	3681	10.7	2276	8.34	1656.73	1.47292	0.191642	7.68577	1.52e-14	8.8e-13	Ups	gi|357135516|ref|XP_003569355.1| PREDICTED: phospholipase D alpha 1 [Brachypodium distachyon]<>gi|944067445|gb|KQK02929.1| hypothetical protein BRADI_2g04480 [Brachypodium distachyon]<>gi|944067446|gb|KQK02930.1| hypothetical protein BRADI_2g04480 [Brachypodium distachyon]	K01115	biological_process:positive regulation of abscisic acid-activated signaling pathway(GO:0009789);biological_process:seed germination(GO:0009845);molecular_function:calcium ion binding(GO:0005509);cellular_component:mitochondrion(GO:0005739);biological_process:lipid catabolic process(GO:0016042);biological_process:phosphatidylcholine metabolic process(GO:0046470);cellular_component:chloroplast enve…
TRIAE_CS42_7BS_TGACv1_593199_AA1949360	6509	128	0.55	54	0.2	95	0.36	322	1.41	904	3.19	552	2.46	305.936	2.20891	0.287442	7.68473	1.53e-14	8.86e-13	Ups	gi|474066039|gb|EMS54127.1| hypothetical protein TRIUR3_13066 [Triticum urartu]	_	_
TRIAE_CS42_2AL_TGACv1_094618_AA0300620	4843	283	2.44	172	1.26	203	1.52	721	6.29	1047	7.36	707	6.27	484.809	1.56361	0.20348	7.68437	1.54e-14	8.87e-13	Ups	gi|310723069|gb|ADP09024.1| protein serine/threonine kinase [Triticum aestivum]	K13430	biological_process:protein phosphorylation(GO:0006468);molecular_function:ATP binding(GO:0005524);molecular_function:protein serine/threonine kinase activity(GO:0004674)
TRIAE_CS42_4AL_TGACv1_289938_AA0979140	2621	4896	44.69	5779	44.68	4892	38.77	949	8.77	2672	19.89	1624	15.25	3615.88	-1.84857	0.240628	-7.68228	1.56e-14	9e-13	Down	gi|326506040|dbj|BAJ91259.1| predicted protein [Hordeum vulgare subsp. vulgare]	_	_
TRIAE_CS42_2AS_TGACv1_112597_AA0341920	7533	6	0.04	9	0.05	6	0.04	86	0.59	85	0.47	88	0.61	42.6678	2.9528	0.384382	7.68193	1.57e-14	9.02e-13	Ups	gi|475621282|gb|EMT31420.1| Wall-associated receptor kinase 2 [Aegilops tauschii]	_	molecular_function:ion binding(GO:0043167);molecular_function:protein kinase activity(GO:0004672)
TRIAE_CS42_2BS_TGACv1_146219_AA0459380	2855	17	0.26	5	0.07	4	0.05	72	1.12	175	2.2	107	1.69	55.7172	3.03986	0.395773	7.68081	1.58e-14	9.09e-13	Ups	gi|473904586|gb|EMS49294.1| Cysteine-rich receptor-like protein kinase 41 [Triticum urartu]	_	molecular_function:protein kinase activity(GO:0004672)
TRIAE_CS42_6AL_TGACv1_471808_AA1514560	5237	665	7.44	642	6.08	657	6.38	295	3.34	334	3.05	325	3.74	502.996	-1.31849	0.171673	-7.68021	1.59e-14	9.12e-13	Down	gi|357142769|ref|XP_003572687.1| PREDICTED: uncharacterized membrane protein At3g27390-like isoform X1 [Brachypodium distachyon]<>gi|944064591|gb|KQK00182.1| hypothetical protein BRADI_3g47827 [Brachypodium distachyon]	_	biological_process:steroid hormone mediated signaling pathway(GO:0043401);biological_process:regulation of transcription, DNA-templated(GO:0006355);molecular_function:sequence-specific DNA binding transcription factor activity(GO:0003700);molecular_function:steroid hormone receptor activity(GO:0003707);cellular_component:nucleus(GO:0005634);cellular_component:plasma membrane(GO:0005886)
TRIAE_CS42_4BL_TGACv1_320626_AA1045020	2140	59	1.06	112	1.71	90	1.41	366	6.67	678	9.95	386	7.14	257.212	2.01176	0.262065	7.67657	1.63e-14	9.37e-13	Ups	gi|422096237|gb|AFX79622.1| beta-carotene hydroxylase B2 [Triticum aestivum]	K15746	biological_process:single-organism metabolic process(GO:0044710);cellular_component:membrane(GO:0016020)
TRIAE_CS42_5AL_TGACv1_375680_AA1225470	6379	710	12.5	333	4.97	290	4.43	1443	25.72	3778	54.27	2575	46.64	1362.52	2.11799	0.276029	7.67305	1.68e-14	9.62e-13	Ups	gi|357125055|ref|XP_003564211.1| PREDICTED: squalene synthase [Brachypodium distachyon]<>gi|944077256|gb|KQK12608.1| hypothetical protein BRADI_1g04870 [Brachypodium distachyon]	K00801	cellular_component:integral component of membrane(GO:0016021);cellular_component:endoplasmic reticulum(GO:0005783);biological_process:lipid biosynthetic process(GO:0008610);cellular_component:plasma membrane(GO:0005886);molecular_function:farnesyl-diphosphate farnesyltransferase activity(GO:0004310)
TRIAE_CS42_2AL_TGACv1_096493_AA0319440	4182	380	4.55	395	4	396	4.11	160	1.94	126	1.23	95	1.17	273.339	-1.82913	0.238488	-7.66968	1.72e-14	9.86e-13	Down	gi|326498833|dbj|BAK02402.1| predicted protein [Hordeum vulgare subsp. vulgare]	K05387	molecular_function:extracellular-glutamate-gated ion channel activity(GO:0005234);cellular_component:outer membrane-bounded periplasmic space(GO:0030288);molecular_function:ionotropic glutamate receptor activity(GO:0004970);biological_process:DNA metabolic process(GO:0006259);cellular_component:integral component of membrane(GO:0016021);cellular_component:plastid(GO:0009536);biological_process:io…
TRIAE_CS42_1BL_TGACv1_032156_AA0126110	2065	104	1.74	52	0.74	62	0.9	478	8.08	308	4.2	413	7.09	222.137	2.09406	0.27309	7.66804	1.75e-14	9.97e-13	Ups	gi|326498153|dbj|BAJ94939.1| predicted protein, partial [Hordeum vulgare subsp. vulgare]	K17095	molecular_function:calcium ion binding(GO:0005509);molecular_function:calcium-dependent phospholipid binding(GO:0005544)
TRIAE_CS42_5AL_TGACv1_375366_AA1220490	3373	883	18.45	1178	20.85	1008	18.29	412	8.71	436	7.43	473	10.16	763.456	-1.48341	0.193628	-7.66112	1.84e-14	1.05e-12	Down	gi|326489459|dbj|BAK01710.1| predicted protein [Hordeum vulgare subsp. vulgare]<>gi|552355953|gb|AGY46372.1| brassinosteroid C-23 hydroxylase [Hordeum vulgare subsp. vulgare]	K09588	cellular_component:cytoplasmic membrane-bounded vesicle(GO:0016023);molecular_function:electron carrier activity(GO:0009055);molecular_function:monooxygenase activity(GO:0004497);molecular_function:iron ion binding(GO:0005506);molecular_function:heme binding(GO:0020037);molecular_function:oxidoreductase activity, acting on paired donors, with incorporation or reduction of molecular oxygen(GO:0016…
TRIAE_CS42_1AL_TGACv1_004297_AA0053120	4090	192	3.18	214	3	203	2.92	70	1.17	60	0.81	72	1.23	142.543	-1.81546	0.237045	-7.65871	1.88e-14	1.07e-12	Down	gi|357133924|ref|XP_003568571.1| PREDICTED: peptide chain release factor PrfB3, chloroplastic isoform X1 [Brachypodium distachyon]<>gi|944071097|gb|KQK06581.1| hypothetical protein BRADI_2g27130 [Brachypodium distachyon]	K02836	cellular_component:cytoplasm(GO:0005737);biological_process:translational termination(GO:0006415);molecular_function:translation release factor activity, codon specific(GO:0016149)
TRIAE_CS42_4AS_TGACv1_306678_AA1011990	5912	221	1.24	265	1.26	188	0.92	67	0.38	90	0.41	87	0.5	159.534	-1.71316	0.223688	-7.6587	1.88e-14	1.07e-12	Down	gi|473890695|gb|EMS48647.1| hypothetical protein TRIUR3_25995 [Triticum urartu]	_	_
TRIAE_CS42_7BL_TGACv1_578285_AA1892390	3388	819	11.88	1344	16.51	1248	15.72	4614	67.73	5514	65.23	4243	63.29	2771.8	1.69682	0.221592	7.65741	1.9e-14	1.08e-12	Ups	gi|37651975|emb|CAE51321.1| chopper chaperone [Hordeum vulgare subsp. vulgare]<>gi|326497263|dbj|BAK02216.1| predicted protein [Hordeum vulgare subsp. vulgare]<>gi|326500266|dbj|BAK06222.1| predicted protein [Hordeum vulgare subsp. vulgare]<>gi|326504752|dbj|BAK06667.1| predicted protein [Hordeum vulgare subsp. vulgare]	_	biological_process:metal ion transport(GO:0030001);molecular_function:metal ion binding(GO:0046872)
TRIAE_CS42_6DS_TGACv1_542696_AA1728130	1888	2492	54.28	3113	57.42	3401	64.31	1217	26.83	1442	25.62	1131	25.33	2233.24	-1.52369	0.199045	-7.65501	1.93e-14	1.1e-12	Down	gi|326505448|dbj|BAJ95395.1| predicted protein [Hordeum vulgare subsp. vulgare]	_	molecular_function:transferase activity, transferring hexosyl groups(GO:0016758);biological_process:metabolic process(GO:0008152)
TRIAE_CS42_4BS_TGACv1_328582_AA1090440	4553	240	3.78	260	3.46	228	3.11	87	1.39	111	1.42	76	1.23	174.315	-1.66239	0.217176	-7.65457	1.94e-14	1.1e-12	Down	gi|1002248732|ref|XP_015628531.1| PREDICTED: protein tas [Oryza sativa Japonica Group]<>gi|1002248734|ref|XP_015628532.1| PREDICTED: protein tas [Oryza sativa Japonica Group]<>gi|37700321|gb|AAR00611.1| putative aldo/keto reductase family protein [Oryza sativa Japonica Group]<>gi|108709788|gb|ABF97583.1| oxidoreductase, aldo/keto reductase family protein, expressed [Oryza sativa Japonica Group]<>…	_	biological_process:oxidation-reduction process(GO:0055114);molecular_function:oxidoreductase activity(GO:0016491)
[truncated: 5,449 more rows]

## Sheet: Table S2 Gene structure 
Table S2 Gene structure of auxin responsive TabZIPs in different groups.
ID	group	motif	intron
TabZIP1B_1	group V	1,4	3
TabZIP4A_8	group V	7,1,4,9	3
TabZIP4A_9	group V	1,4
TabZIP4B_11	group V	7,1,4,9	3
TabZIP4D_13	group V	7,1,4,9	3
[truncated: 27 more rows]

## Sheet: Table S3 expression level
Table S3. The selected 32 auxin-responsive TabZIP genes from 50 μM IAA treatment RNA-seq.
[truncated: 33 more rows]

[truncated: 7 more sheets: Table S4 Ta protein seq, Table S5 OS&AT protein seq, Table S6 OsbZIP genes, Table S7 AtbZIP genes, Table S8  gene ID conversion, Table S9 cis-element, Table S10 primers]
